# Supplementary material for: Environmental Chemicals and Maternal Depression During and After Pregnancy: a Scoping Review
Source: Curr Environ Health Rep. 2026 Feb 19;13(1):7. doi: 10.1007/s40572-026-00529-7 (PMC12920714; doi:10.1007/s40572-026-00529-7)
Supplement: Supplementary file 1 — Supplementary Material 1 (XLSX 104 KB) [file 40572_2026_529_MOESM1_ESM.xlsx]

## Sheet: Table S1
Table S1. Characteristics of studies on maternal depression, anxiety, and stress related to ambient air pollution, endocrine-disrupting chemicals, and metals.
Exposure category	Exposure timing	Outcome category	Outcome timing	Study	Study design	Study period	Study location	Study population	Case/Sample size	Environmental exposure	Joint exposure	Exposure assessment (include timing and methods)	Outcome	Outcome assessment (include timing and assessment method)	Covariates	Statistical methods	Key findings	Title	Abstract	Published Year	Journal	Accession Number	DOI	Covidence #
Ambient air pollution	During pregnancy	Annoyance	During pregnancy	Fernández-Somoano 2015	Cohort	2003-2008	Barcelona, Spain	Pregnant women enrolled from primary health care centers or public hospitals from the Spanish Childhood and Environment Study, ≥ 16 years of age, intention to deliver at the reference hospital, no proglems with communication, singleton pregnancy, no assisted conception	275/2457	NO₂ and benzene	No	Used passive samplers to measure NO2 and benzene during various sampling periods of 7 days each. LUR models were used to predict NO2 and benzene levels at residential addresses. Exposure levels averaged over the pregnancy period	Annoyance	Questionnaire (0–10 scale) for annoyance, categorized as high (8-10), medium (4–7), and low (1–3), assessed at 32 weeks' gestation	Education, working situation, social class, smoking, and age	Bivariate analysis (Mann-Whitney, Kruskal-Wallis tests, Spearman correlation), ordinal logistic regression	The odds of reporting high air pollution annoyance were multiplied by 1.54 (95%CI: 1.39, 1.71) for each 10 µg/m3 increase in NO2 exposure during pregnancy.	Annoyance Caused by Noise and Air Pollution during Pregnancy: Associated Factors and Correlation with Outdoor NO<sub>2</sub> and Benzene Estimations	This study aimed to describe the degree of annoyance among pregnant women in a Spanish cohort and to examine associations with proximity to traffic, NO2 and benzene exposure. We included 2457 participants from the Spanish Childhood and Environment study. Individual exposures to outdoor NO2 and benzene were estimated, temporally adjusted for pregnancy. Interviews about sociodemographic variables, …	2015	INTERNATIONAL JOURNAL OF ENVIRONMENTAL RESEARCH AND PUBLIC HEALTH	WOS:000357268500082	10.3390/ijerph120607044	#3138
Ambient air pollution	During pregnancy	Depression	During pregnancy	Kanner 2021	Cohort	2002-2008	19 hospitals across the United States	The Consortium on Safe Labor (CSL) cohort of singleton deliveries	Any Depression: 9793/221794; Only Depression: 4862/221794	Particulate matter (PM10, PM2.5), CO, NO2, NOx, SO2, O3	No	PM10, PM2.5, CO, NO2, NOx, SO2, O3 derived from a modified Community Multiscale Air Quality mode during 3-months preconception, first trimester, and whole pregnancy	Maternal depression	Any depression: diagnosis of major depressive disorder (ICD9 296.2, 296.3) or depressive disorder not elsewhere classified (ICD9 311) in discharge summaries, or women with a history of depression recorded in electronic medical records; Only depression: no other mental health conditions noted	Hospital study site (except for depression only, which was adjusted for American College of Obstetrics and Gynecology region due to convergence issues), age, maternal race, pre-pregnancy body mass index, marital status, insurance, parity, smoking status and alcohol consumption.	Logistic regression models with generalized estimating equations (GEE) and robust variance estimators, multipollutant models	Whole pregnancy exposure to PM10, PM2.5, NO2, and NOx was associated with 11%–21% increased odds and CO and O3 were associated with 16%–20% decreased odds of depression.	Chronic exposure to air pollution and risk of mental health disorders complicating pregnancy	Background: Air pollution is associated with mental health in the general population, but its influence on maternal mental health during pregnancy has not been assessed. Objective: We evaluated the relationship between unspecified mental disorders complicating pregnancy and depression with average air pollution exposure during 3-months preconception, first trimester and whole pregnancy.Methods: A…	2021	ENVIRONMENTAL RESEARCH	WOS:000649624200002	10.1016/j.envres.2021.110937	#770
Ambient air pollution	During pregnancy	Depression	During pregnancy	Qiu 2024	Cross-sectional	March 2019-October 2021	Wuhan, China	Pregnant women in the third trimester, aged ≥18, permanent residents of Wuhan, without pregnancy complications, no addiction to smoking, alcohol, or other substances.	37/75	PM2.5 and PM2.5 chemical components	No	PM2.5: extract daily levels from the Tracking Air Pollution in China (TAP) database at residential addresses and use a two-stage machine learning algorithm; PM2.5 chemical components: use the Weather Research and Forecasting-Community Multiscale Air Quality (WRF-CMAQ) model, collected in the 3rd trimester (gestation 28–40 weeks, average gestation 35.86 weeks)	AD	AD (EPDS score>=10), collected in the 3rd trimester (gestation 28–40 weeks, average gestation 35.86 weeks)	Sample collection time, age, education level, income, history of psychiatric diseases, gravidity, smoking (before pregnancy), schedule of pregnancy, use of antibiotics or probiotics within one month, and frequency of vegetable and fruit consumption	GLM, mediation models, logistic regression	PM2.5 and its chemical components were positively associated with AD.	Short-term exposures to PM2.5, PM2.5 chemical components, and antenatal depression: Exploring the mediating roles of gut microbiota and fecal short-chain fatty acids	Background: PM2.5 and its chemical components increase health risks and are associated with depression and gut microbiota. However, there is still limited evidence on whether gut microbiota and short-chain fatty acids (SCFAs) mediate the association between PM2.5, PM2.5 chemical components, and antenatal depression. The purpose of this study was to investigate the mediating role of maternal gut m…	2024	ECOTOXICOLOGY AND ENVIRONMENTAL SAFETY	WOS:001234805800001	10.1016/j.ecoenv.2024.116398	#2133
Ambient air pollution	During pregnancy	Depression	Postpartum	Duan 2022	Cohort	October 2019-February 2021	Five hospitals in Shanghai, Hangzhou, and Shaoxing, China.	Pregnant women who received antenatal care and delivered at the hospitals.	EPDS ≥10: 2182/10209; EPDS ≥ 13: 1087/10209	PM2.5, PM10, SO2, CO, NO2, O3, and mixture	Joined effects of all targeted air pollutants	PM2.5, PM10, SO2, CO, NO2, and O3 data from the National Monitoring Center averaged for each city, averaged over the whole pregnancy and each trimester	PPD	PPD (EPDS score>=10 and >=13) at 6 weeks postpartum	EPDS ≥10: Maternal age, pre-gestational BMI, alcohol drinking during pregnancy, parity, number of previous abortions, previous ectopic pregnancy, premature rupture of fetal membranes, postpartum hemorrhage, placental abruption, neonatal abnormality, transferring to NICU, birth season, assessment season and average of daily temperature.	Logistic regression, DLM, WQS regression	A 10 μg/m3 increase in pregnancy-averaged PM10 (OR =1.47, 95% CI:1.36, 1.59), NO2 (OR=1.63, 95%CI: 1.44, 1.85), and 0.1 mg/m3 increase in CO (OR=2.31, 95% CI: 1.99, 2.69) increased the risk of PPD symptoms, with similar results found in each trimester. SO2 exposure during the second trimester was a major risk factor for developing PPD symptoms (OR=1.10, 95% CI: 1.03, 1.18).	Association between prenatal exposure to ambient air pollutants and postpartum depressive symptoms: A multi-city cohort study	Background: Women are vulnerable to depression during postpartum period. While several studies have shown associations between ambient air pollution exposure and depression in general population, there was few studies focused on the effect of various air pollutants on postpartum depression (PPD).Objective: This study is designed to explore the association between prenatal exposure to air pollutan…	2022	ENVIRONMENTAL RESEARCH	WOS:000751926800005	10.1016/j.envres.2022.112786	#1639
Ambient air pollution	During pregnancy	Depression	Postpartum	Bastain 2021	Cohort	2015-2020	Los Angeles, CA, USA	Hispanic/Latina women, <30 weeks gestation, singleton pregnancy, ≥18 years, English or Spanish speaking	29/180	NO2, O3, PM2.5, PM10	No	NO2, O3, PM2.5, PM10 using inverse-distance squared spatial interpolation from ambient monitoring data, averaged for each trimester and across pregnancy	PPD	PPD (CES-D score>=16) at 12 months postpartum	Recruitment site, maternal age, ethnicity by nativity, household income, education, air conditioning use during pregnancy, previous history of depression, and average temperature over the exposure averaging period	Univariate and multivariable logistic regression models	Over two-fold increased odds of 12 months PPD were associated with 2nd trimester NO2 (OR=2.63, 95%CI: 1.41, 4.89) and pregnancy-average NO2 (OR=2.04, 95% CI: 1.13, 3.69). Higher 2nd trimester PM2.5 was associated with increased 12 months PPD (OR=1.56, 95%CI: 1.01, 2.42). The effect for the 2nd trimester PM10 was similar and was borderline significant (OR=1.58, 95% CI: 0.97, 2.56).	Prenatal ambient air pollution and maternal depression at 12 months postpartum in the MADRES pregnancy cohort	Background Depression is the leading cause of mental health-related morbidity and affects twice as many women as men. Hispanic/Latina women in the US have unique risk factors for depression and they have lower utilization of mental health care services. Identifying modifiable risk factors for maternal depression, such as ambient air pollution, is an urgent public health priority. We aimed to dete…	2021	ENVIRONMENTAL HEALTH	WOS:000722995100001	10.1186/s12940-021-00807-x	#1661
Ambient air pollution	During pregnancy and postpartum	Depression	During pregnancy and postpartum	Megan M. Niedzwiecki 2019	Cohort	July 2007-February 2011	Mexico City	Pregnant women receiving prenatal care though the Mexican Social Security System, ≥18 years old, < 20 weeks gestation, planned to stay in Mexico City for the next 3 years, had access to a telephone, had no medical history of heart or kidney disease, did not consume alcohol daily, and did not use any steroid or anti epilepsy medications	Probably depression, pregnancy: 136/509 Probable PPD, 1 month: 93/509 Probably PPD, 6 months: 90/509	PM2.5	No	Hybrid satellite-based spatio-temporally resolved model and averaged over pregnancy and the first year postpartum, estimated daily residential PM2.5 levels for each participant	PPD	Probable PPD (EPDS score>=13) at 1 month and 6 month postpartum	Maternal age at enrollment, exposure to environmental tobacco smoke (ETS) in pregnancy (yes/no based on the presence of at least one smoker in the household at any point in pregnancy), maternal education, birth season, gestational age and prenatal NLE score	Negative binomial regression	PM2.5 was not associated with 1-month PPD (RR=0.85, 95%CI: 0.61, 1.19). A 5-μg/m3 increase in average PM2.5 exposure during pregnancy was associated with an increased risk of 6 months PPD (RR=1.59, 95%CI: 1.11, 2.28) and of late-onset PPD (PPD at 6 months with no PPD at 1 month) (RR =2.58, 95%CI: 1.40, 4.73).	Particulate air pollution exposure during pregnancy and postpartum depression symptoms in women in Mexico City	BACKGROUND: Postpartum depression (PPD), which affects up to 1 in 5 mothers globally, negatively impacts the health of both mothers and children. Exposure to ambient air pollution has been linked to depressive symptoms in animal models and human studies, but the relationship between air pollution and PPD has not been widely studied.METHODS: In a birth cohort in Mexico City (509 mothers with avail…	2019	Environment International	pub.1122785124		#4853
Ambient air pollution	During pregnancy and postpartum	Depression	Postpartum	Sun 2023	Cohort	2008-2016	Southern California, USA	Women who who had singleton live births at KPSC facilities between January 1, 2008, and December 31, 2016.	25674/340679	NO2, O3 (8-hour window), PM2.5, PM10.	No	Based on maternal residential addresses, monthly averages of PM2.5, PM10, NO2, and O3 collected from spatial interpolation of monitoring station measurements; Constituents of PM2.5 (sulfate, nitrate, ammonium, organic matter, and black carbon) obtained from fine-resolution geoscience derived models based on satellite, ground-based monitor, and chemical transport modeling data; averaged for monthl…	PPD	PPD (EPDS score>=10) defined using a combination of diagnostic codes and prescription medications, clinical interviews, ICD codes, and pharmacy records in KPSC EHRs during 6 months postpartum	Maternal age, race and ethnicity, education, median neighborhood household income, smoking during pregnancy, season of conception, and year of infant birth	Time-to-event models, discrete-time approach with pooled logistic regressions	Long-term antepartum and postpartum exposures to O3 (OR=1.09, 95%CI: 1.06, 1.12), PM10 (OR=1.02, 95%CI: 1.00,1.04), and PM2.5 (OR=1.02, 95%CI: 1.00, 1.03) and its chemical constituents (organic matter and black carbon) were associated with an increased risk of PPD. Overall, an increased risk of PPD was associated with O3 during the entire pregnancy and postpartum periods and with PM2.5 and PM10 e…	Association of Antepartum and Postpartum Air Pollution Exposure With Postpartum Depression in Southern California	Importance Women are especially vulnerable to mental health matters post partum because of biological, emotional, and social changes during this period. However, epidemiologic evidence of an association between air pollution exposure and postpartum depression (PPD) is limited.Objective To examine the associations between antepartum and postpartum maternal air pollution exposure and PPD.Design, Se…	2023	JAMA NETWORK OPEN	WOS:001086402700010	10.1001/jamanetworkopen.2023.38315	#2052
Ambient air pollution	During pregnancy and postpartum	Depression	Postpartum	Shih 2021	Cohort	2005	Taiwan, China	Mothers who gave birth in Taiwan in 2005, based on the Taiwan National Birth Registration data.	3648/21188	PM2.5, NO2, CO	No	PM2.5 and NO2 estimated using a hybrid kriging/LUR model, and CO exposure estimated using a LUR-based extreme gradient boosting algorithm model based on data from the air monitoring stations, assessed in the 1st (conception-12th week), 2nd (13-26 week), and 3rd trimesters (27 week+), as well as 3 months postpartum	PPD	Self-reported by mothers via a questionnaire regarding whether they experienced PPD within 6 months postpartum	Birth order of infant, tocolysis during pregnancy, delivery method, delivery season, premature and low-birthweight infant, breastfeeding, children general health status, mother’s ag at childbirth, mother’s education level, maternal perinatal smoking, passive smoking and alcohol consumption, annual household income, marital relationship, urban living, family supports, and one pollutant in a specif…	Chi-square tests and t-tests, and logistic regression. Odds ratios (OR) were calculated for each 10 µg/m³ PM2.5, 0.1 ppm CO, and 1 ppb NO2 increase.	Exposure to interquartile range, namely, 10.67 ppb higher in NO2 in the 1st trimester was associated with an 8% increase in the likelihood of PPD (OR=1.08, 95%CI: 1.00, 1.16), but not to PM2.5 or CO.	The association between postpartum depression and air pollution during pregnancy and postpartum period: a national population study in Taiwan	Epidemiological evidence shows the association between air pollutants and several mental health outcomes, including depression, sleep disturbance, dementia, childhood neurodevelopment and suicide. Pregnant women are believed to be more susceptible and vulnerable to environmental pollutants, and postpartum depression (PPD) is a prevalent debilitating mental disorder. However, data on the effects o…	2021	ENVIRONMENTAL RESEARCH LETTERS	WOS:000678928100001	10.1088/1748-9326/ac1224	#1637
Ambient air pollution	During pregnancy	Depression and anxiety	During pregnancy	Lamichhane 2021	Cohort	2008-2015	Seoul Metropolitan area, South Korea	Pregnant women <26 weeks of gestational age, with complete data on maternal depression, anxiety, residential address, preterm birth, and chronic diseases	NA/1481	PM2.5, PM10, NO2, O3	No	Monthly PM2.5, PM10, NO2, and O3 exposure at residential addresses using LUR models, assessed for each trimester and the entire pregnancy	AD	AD (CES-D-10 score>=12) and anxiety (K-STAI score>=40) assessed in 3rd trimester	Maternal age, history of smoking, drinking during pregnancy, pre-pregnancy BMI, maternal education, gestational age, birth order, family income, and pet ownership.	Modified Poisson regression	An IQR increase in PM2.5 (RR=1.15, 95%CI: 1.04, 1.27), PM10 (RR=1.13, 95%CI: 1.04, 1.23), and NO2 (RR=1.15, 95%CI: 1.03, 1.29) during the 2nd trimester and O3 during the 3rd trimester (RR=1.09, 95%CI: 1.01, 1.18) were associated with increased risks of depressive symptoms during the 3rd trimester. An IQR increase in O3 during the 1st trimester was associated with a decreased risk of depressive sy…	Association of ambient air pollution with depressive and anxiety symptoms in pregnant women: A prospective cohort study	Background: Air pollution is associated with depressive and anxiety symptoms in the general population. However, this relationship among pregnant women remains largely unknown.Objective: To evaluate the association between pregnancy air pollution exposure and maternal depressive and anxiety symptoms during the third trimester assessed using the Center for Epidemiologic Studies-Depression and Stat…	2021	INTERNATIONAL JOURNAL OF HYGIENE AND ENVIRONMENTAL HEALTH	WOS:000696994300007	10.1016/j.ijheh.2021.113823	#2606
Ambient air pollution	During pregnancy	Depression and anxiety	During pregnancy	Zhao 2022	Cohort	June 2016-May 2018	Two hospitals in Shanghai, China	Pregnant women from the Shanghai Maternal-Child Pairs Cohort, recruited in early pregnancy (12-16 weeks).	Anxiety: 394/3731 Depression: 420/3731	PM2.5	No	PM2.5: Gap-filling random forest model based on satellite data, assigned according to the maternal residential of each birth record, mean exposure during pregnancy was calculated for 3 gestational periods (0–13 weeks, 0–26 weeks, and 0–36 weeks)	Anxiety and AD	Anxiety (SAS score>=50) and AD (CES-D score>=16) during late pregnancy (32–36 weeks)	Maternal age, BMI, area, season of conception, passive smoking, sleep quality (PSQI), physical activity (IPAQ), stress level in late pregnancy.	Generalized linear regression, and logistic regression (β-value and OR per 10 μg/m³ PM2.5 increase).	Increased PM2.5 during pregnancy was associated with prenatal anxiety and depression, especially in early pregnancy. Each 10 μg/m3 increase in PM2.5 in 0–13 weeks was associated with a β of 0.710 (95 %CI: 0.39, 1.03) for SAS score and 0.510 (95%CI: 0.22, 0.80) for CES-D score. Each 10 μg/m3 increase in PM2.5 in 0–13 weeks was associated with an increased risk of anxiety and depression by approxim…	PM2.5 exposure associated with prenatal anxiety and depression in pregnant women	Background: Associations of air pollution with anxiety and depression were found in previous studies. However, whether air pollution exposure during pregnancy contributes to prenatal anxiety and depression or not is under-investigated. In this study, we aimed to analyze associations between fine particulate matter (PM2.5) exposure with anxiety and depression during pregnancy and to explore the cr…	2022	ECOTOXICOLOGY AND ENVIRONMENTAL SAFETY	WOS:000913165200002	10.1016/j.ecoenv.2022.114284	#2097
Ambient air pollution	During pregnancy	Depression and anxiety	Postpartum	Hu 2024	Cohort	Novemeber 2015-August 2022	Los Angeles, CA, USA	Predominantly low-income Hispanic/Latina women in the Maternal and Developmental Risks from Environmental and Social Stressors (MADRES) cohort, <30 weeks of gestation, fluent speakers of either English or Spanish, >18 years old	NA/453	Daily traffic-related NOx concentrations by road class	No	Estimated using the Califonria LINE-source dispersion model (CALINE4) at participants’ residential locations and averaged across pregnancy	Distress	Validated questionnaire (Post Distress Measure, PDM) at 1, 3, 6 and 12 months postpartum; scores ranged from 0 to 27 with higher scores indicating greater symptoms of postpartum distress	Maternal age, race/ethnicity, education, pre-pregnancy BMI, parity, season of childbirth, and calendar year of childbirth	Multivariate linear regressions	Mothers exposed to an IQR (0.22 ppb) increase in NOx from major roads had 3.78% (95%CI: 0.53, 7.14%) and 5.27% (95% CI: 0.33,10.45%) significantly higher 3-month and 12-month PDM scores, respectively. Higher NOx from major roads was associated with 3.06% (95%CI: 0.43, 5.76%) significantly higher PDM scores across the first year postpartum.	Joint effects of traffic-related air pollution and hypertensive disorders of pregnancy on maternal postpartum depressive and anxiety symptoms	BackgroundAmbient air pollution has been linked to postpartum depression. However, few studies have investigated the effects of traffic-related NOx on postpartum depression and whether any pregnancy-related factors might increase susceptibility.ObjectivesTo evaluate the association between traffic-related NOx and postpartum depressive and anxiety symptoms, and effect modification by pregnancy-rel…	2024	Journal of Exposure Science & Environmental Epidemiology	pub.1172263593	10.1038/s41370-024-00692-9	#4619
Ambient air pollution	During pregnancy	Depression and stress	During pregnancy	Ahlers 2021	Cross-sectional	2015–2019	San Francisco Bay Area, California, USA	Group of women from a larger cohort of 179 participants enrolled in a NIH-funded study, ≥18 years old and ≥28 week's gestation; 3rd trimester, had complete data for all varaibles needed to rest study aims, resided within 6 miles of BAAQMD's mintor during their entire prenantal period.	NA/50	PM2.5	No	Estimated from the nearest air quality monitoring station based on maternal residential area; calculated four air pollution measures for the analyses, including the average PM2.5 exposure over pregnancy and estimates for each clinically defined trimester (1st trimester: 1–13 weeks, 2nd trimester: 14–27 weeks, 3rd trimester: 28 weeks-delivery)	AD and cortisol response	Depression (PHQ-9 score>10) assessed during the 3rd trimester; cortisol assessed through salivary samples collected four times daily across two days around 31 weeks’ gestation (mean, 28–37wks): average cortisol level, cortisol awakening response (CAR), diurnal cortisol slope (DCS), and area under the curve (AUCG)	Maternal age, education, income, and exposure to prenatal stressors	Multiple linear regression models and structural equation modeling	Increased prenatal exposure to PM2.5 across pregnancy was associated with more severe depressive symptoms during the 3rd trimester (β=0.14, p=0.02). Greater PM2.5 exposure also had significant relationships with both higher cortisol AUCG (β=15.933, p=0.005) and average cortisol levels (β=0.018, p=0.023).	Exposure to particulate matter, prenatal depressive symptoms and HPA axis dysregulation	Background: The prevalence of depression during pregnancy is on the rise, affecting women's well-being and their children's health outcomes. Preliminary studies suggest that exposure to air pollution during pregnancy may play a role in development of depressive symptoms. In addition, pollution has been linked to dysregulation of the hypothalamic-pituitary-adrenal (HPA) axis, our brain's primary s…	2021	HELIYON	WOS:000672577800029	10.1016/j.heliyon.2021.e07166	#2744
Ambient air pollution	During pregnancy	Psychological functioning, including depression, anxiety, and anhedonia	Postpartum	Sheffield 2018	Cohort	2002-2007	Boston, MA, USA	Lower income ethnically mixed inner-city mothers: Spanish or English-speaking pregnant women receiving prenatal care at two academic medical centers and affiliated health centers, delivering at ≥37 weeks and having air pollution and postpartum psychological functioning data.	NA/557	PM2.5	No	Using a satellite-based spatio-temporally resolved model, women’s gestational exposure estimates calculated by averaging PM2.5 daily predictions over each week of pregnancy, over gestation	Postpartum psychological functioning, including depressive, anxiety, and anhedonia symptoms	EPDS total scores administered at 6 and 12 months postpartum via face-to-face interviews; higher score from either time used for analysis	Maternal age, education, race/ethnicity, prenatal smoking, season of delivery	Distributed lag models (DLMs) and stratified analysis by race/ethnicity	Increased PM2.5 exposure in the 2nd trimester was associated with increased depressive and anhedonia symptoms.	Association between particulate air pollution exposure during pregnancy and postpartum maternal psychological functioning	Postpartum psychological functioning impacts both women's health and outcomes in children. Lower income, ethnic minority women may be at particular risk for adverse postpartum mental health outcomes. Studies link ambient air pollution exposure with psychological dysfunction in adults although this association has not been examined among postpartum women.MethodsWe studied associations between pren…	2018	PLOS ONE	WOS:000430290200036	10.1371/journal.pone.0195267	#1819
Ambient air pollution	During pregnancy	Stress	During pregnancy	Lamichhane 2021	Cohort	Not specified	Korea	Pregnant women enrolled in the Cohort for Childhood Origin of Asthma and allergic diseases (COCOA) study	NA/2153	PM2.5, PM10, NO2, O3	No	PM2.5, PM10, NO2, and O3: Estimated at maternal residential addresses using LUR models, assessed at each trimester and the entire pregnancy	Stress	14-item PSS total scores assessed at the 36th week of pregnancy	Maternal age, education, occupation, income, gestational age, maternal smoking, drinking during pregnancy, parity, pre-pregnancy BMI, and season at delivery, asthma, thyroid disease, malignant tumors, liver disease, and hypertension or diabetes.	Linear regression models; spline analysis	IQR increases in whole pregnancy exposures to PM2.5, PM10, and O3 in the third trimester were associated with 0.37 (95%CI: 0.01, 0.74), 0.54 (95%CI: 0.11, 0.97), and 0.30 (95%CI: 0.07, 0.54) point increases in prenatal PSS scores, respectively. The association between PSS scores and PM10 was stronger in the spring. Furthermore, these associations were more evident in women of child-bearing age an…	Association between ambient air pollution and perceived stress in pregnant women	Air pollution may influence prenatal maternal stress, but research evidence is scarce. Using data from a prospective cohort study conducted on pregnant women (n = 2153), we explored the association between air pollution and perceived stress, which was assessed using the 14-item Perceived Stress Scale (PSS), among pregnant women. Average exposures to particulate matter with an aerodynamic diameter…	2021	SCIENTIFIC REPORTS	WOS:000727615800081	10.1038/s41598-021-02845-4	#1853
Ambient air pollution	During pregnancy	Stress	During pregnancy	Li 2021	Case-control	January-December 2018	Nanjing, China	Pregnant women aged 20–44 years in the second trimester (22–24 weeks).	NA/457	PM2.5	No	Calculated using the U.S. EPA-recommended average daily dose (ADD) formula, based on real-time PM2.5 data from the nearest monitoring stations	Stress	Phobic anxiety subscale of the Crown-Crisp index>=6 at recruitment	Family smoking, BMI, chronic diseases, housing floors, central ventilation system, green space distance, and noise	Random forest regression, path analysis, and binary logistic regression	PM2.5 exposure has a direct effect on the mental stress of pregnant women. For each increase in unit of PM2.5 exposure, the risk of pregnant women suffering from high mental stress increased by 13.76% (95%CI: 8.26, 19.53%).	Exposure and perception of PM2.5 pollution on the mental stress of pregnant women	Prenatal exposure to ambient PM2.5 has been proved to be related to pregnant women's physical health and birth outcomes. However, the damage from air pollution on pregnant women's mental health has not been fully discussed. A case-control study was conducted to evaluate the effects of PM2.5 exposure and risk perception on the mental stress of pregnant women. A total of 605 pregnant women, includi…	2021	ENVIRONMENT INTERNATIONAL	WOS:000685539700016	10.1016/j.envint.2021.106686	#2727
Ambient air pollution	During pregnancy	Stress	During pregnancy	Lin 2017	Cohort	February-October 2010	Shanghai, China	Pregnant women from 2 suburban hospitals (Xinhua Hospital Chongming branch and Minhang Maternal and Child Health Hospital) and 2 urban hospitals (International Peace Maternity and Child Health Hospital and Xinhua Hospital)	NA/1931	SO2, NO2, PM10	No	Daily SO2, NO2, PM10 data based on the districts where participants lived during pregnancy; 3-day, 6-day, 8-day, and 15-day moving average concentrations of each pollutant were calculated for each woman	Stress	Life Event Scale for Pregnant Women (LESPW) assessed perceived stress levels during pregnancy, higher LESPW score indicartes higher stress Symptom Checklist-90-Revised Scale (SCL-90-R), individual symptoms rated as 1= no distress, 2 = slightly, 3 = moderately, 4 = quite a bit, 5 = extremely; average of score (Gobal Severity Index, GSI), higher GSI indicates a higher level of emotional distress	Maternal age, education, occupation, complications of pregnancy, abortion history, family monthly income, structues of family type, average temperature, relative humidity, and wind speed	Multivariate binary logistic regression	An IQR increase in SO2 (OR=1.30, 95%CI: 1.11, 1.52) and PM10 (OR=1.16, 95%CI: 1.02, 1.34) on the recruitment day, and in the 5-day moving average concentrations of NO2 (OR=1.34, 95%CI: 1.05, 1.70) were associated with high emotional stress during pregnancy. The magnitude of the association may vary depending on the levels of air pollution. Acute stress may be induced by exposure to SO2 and PM10, …	The impacts of air pollution on maternal stress during pregnancy	To investigate the association of air pollution with maternal stress during pregnancy, we enrolled 1,931 women during mid-to-late pregnancy in Shanghai in 2010. The ‚ÄúLife-Event Scale for Pregnant Women‚Äù and ‚ÄúSymptom-Checklist-90-Revised Scale‚Äù (SCL-90-R) were used to evaluate life event stress and emotional stress, respectively. Air pollution data were collected for each district where pr…	2017	Scientific Reports	pub.1028320269	10.1038/srep40956	#5624
Ambient air pollution	During pregnancy	Stress	During pregnancy	Verheyen 2021	Cohort	2015-2018	Antwerp University Hospital, Belgium	Impact of Particulate Matter on Mothers and Babies in Antwerp study cohort, recruited at the Antwerp University Hospital (UZA) prenantal clinic by a midwife or obstetrician at a gestational age of 12 to 14 weeks, a singleton pregnancy; the ability to fill out extensive Dutch questionnaires; delivery planned in the UZA	NA/149	PM2.5, NO2, BC, proximity to major roads	No	PM2.5, NO2, BC modeled based on residential addresses using a spatial-temporal interpolation method, with mean concentrations calculated over a 3-month period before hair sampling and over a 1-year period prior to sampling; Distance to major roads was assessed using GIS analyses	Hair cortisol concentration (HCC)	Hair samples were collected from participants at the end of the 2nd trimester and shortly after delivery. Cortisol was measured in 3-cm scalp-near hair sections to reflect 2nd and 3rd-trimester cortisol secretion. Samples were analyzed using LC-MS/MS	Season of sampling	Linear regression	Three-month mean residential NO2 and BC concentrations were positively associated with third pregnancy trimester hair cortisol concentrations (β=1.53, 95% CI: 1.12-2.09, p = 0.008 and β=1.54, 95% CI: 1.08, 2.18, p = 0.017). Residential distance to major roads was negatively associated with second trimester hair cortisol concentrations of participants without access to a large NHGS (p = 0.003). Th…	Residential exposure to air pollution and access to neighborhood greenspace in relation to hair cortisol concentrations during the second and third trimester of pregnancy	Background: Exposure to air pollution during pregnancy has been associated with adverse pregnancy outcomes in studies worldwide, other studies have described beneficial effects of residential greenspace on pregnancy outcomes. The biological mechanisms that underlie these associations are incompletely understood. A biological stress response, which implies release of cortisol, may underlie associa…	2021	ENVIRONMENTAL HEALTH	WOS:000619635800001	10.1186/s12940-021-00697-z	#4124
Ambient air pollution	During pregnancy	Stress	Postpartum	Khamirchi 2020	Cross-sectional	June-August 2018	Sabzevar, Iran	Pregnant women who had normal term pregnancy (37-42 weeks), spontaneous vaginal delivery, no hypertension, diabetes, and preeclampsia, lived in Sabzevar, non-smokers, housewives who didn’t change residence or work outside the home during pregnancy.	NA/150	PM1, PM2.5, PM10 air pollutants and traffic indicators (distance to major roads and total street length in different buffers around maternal residential address)	No	LUR models developed based on 26 monitoring stations during the study year estimated PM1, PM2.5, PM10 exposure at maternal residential addresses on the average of entire pregnancy. Pollutants measured with a real-time monitoring device and traffic data (distance to major roads and total street length in different buffers around maternal residential address) derived from GIS analysis	Cord blood cortisol levels	Cord blood after delivery and before separation of the placenta from mother, analyzed via ELISA	Mother's age, BMI, parity, gestational age at delivery, exposure to environmental tobacco smoke at home during pregnancy, two indicators of household socioeconomic status (SES)-parental education and income-and two indicators of the neighborhood SES-the percentages of illiterate adults and unemployment at the census tract	Multiple linear regression	Higher levels of PMs exposure were associated with increased cortisol levels (PM2.5 β=2.55, 95% CI: 0.57, 4.52, PM10 and β =3.09, 95% CI: 1.28, 4.9,). Each one IQR increase in distance from home to major roads was associated with a −2.58 (95%CI: −4.85, −0.30) decrease in cord blood cortisol level. The associations for total street length in 300 m and 500 m buffers and PM1 exposure were not statis…	Maternal exposure to air pollution during pregnancy and cortisol level in cord blood	Exposure to air pollution has been associated with disorders of the endocrine system and hypothalamic-pituitary-adrenal (HPA) axis: however, the available evidence on these associations is still scarce. This study aimed to investigate, for the first time, the association of exposure to PM1, PM2.5, and PM10, as well as traffic indicators (distance to major roads and total street length in differen…	2020	SCIENCE OF THE TOTAL ENVIRONMENT	WOS:000514544700090	10.1016/j.scitotenv.2020.136622	#2655
Ambient air pollution	Preconception and during pregnancy	Stress	During pregnancy	Cowell 2022	Cohort (with cross-sectional analysis)	Boston: March 2011-December 2013 NYC: April 2013-ongoing	Boston, MA and New York City, NY, USA	Pregnant individuals enrolled in the PRogramming of Intergenerational Stress Mechanisms (PRISM) pre-birth cohort, receiving prenatal care from the Beth Israel Deaconess Medical Center and East Boston Neighborhood Health Center in Boston, MA and Mount Sinai Hospital in New York City, NY; ≥18 years of age, fluency in English or Spanish, intake of ≤7 alcoholic drinks per week before pregnancy, no al…	NA/283	PM2.5	No	Daily residential PM2.5 exposure was estimated using a satellite-based spatial-temporal hybrid model, average exposure over 3 months pre-conception, 1st, 2nd, and 3rd trimester	Salivary cortisol levels	5 passive drool saliva samples when they awoke, 45 min after waking, 4 hours after waking, 10 hours after waking, and before sleep, across 3 days within a 1 week period during the 3rd trimester	Gestational week of saliva collection, temperature, race/ethnicity, age, education, smoke exposure and maternal pre-pregnancy body mass index	Multivariable linear regression	The effect sizes ranged from 8.87 to 13.35 nmol/L increase per 1 μg/m3 increase (approximately 1 SD) in PM2.5 exposure, depending on the period considered. Inverse association between PM2.5 in the 3rd trimester and diurnal slope, indicating a steeper decline in cortisol throughout the day with increasing exposure. Awakening (β for a nmol/L change in cortisol per a 1 μg/m3 increase in PM2.5 (β=1.9…	Ambient PM2.5 exposure and salivary cortisol output during pregnancy in a multi-ethnic urban sample	OBJECTIVES: Evidence from murine research supports that fine particulate matter (PM<sub>2.5</sub>) may stimulate the hypothalamic-pituitary-adrenal axis, leading to elevated circulating glucocorticoid levels. Epidemiologic research examining parallel associations document similar associations. We examined these associations among a diverse sample of pregnant individuals exposed to lower levels of…	2022	Inhalation Toxicology	pub.1146457584	10.1080/08958378.2022.2051647	#5620
Bisphenols	During pregnancy	Stress	During pregnancy	APrONStudyTeam 2016	Cohort	March 2009-July 2012	Alberta, Canada	Pregnant women living in Alberta’s two largest metropolitan areas, aged over 16, enrolled before 27 weeks gestation, and participating in the APrON study. The current sample comprises 174 women who collected a 2nd trimester urine sample and who were enrolled in a sub study that collected saliva samples (for cortisol determination), enrolled between 6 and 22 weeks gestation; mean=14.9 weeks gestat…	NA/174	BPA	No	Spot urine samples using online SPE, HPLC, and Orbitrap Elite MS at 14–26 weeks gestation	Diurnal salivary cortisol levels	Salivary cortisol is collected at two time points during pregnancy: 14–26 weeks gestation (T1) and 32–36 weeks gestation (T2). Saliva samples were taken upon waking, 30 min after waking, at 1130 h, and at 2030 h to capture the cortisol awakening response (CAR) and diurnal slope. Cortisol levels were analyzed using established laboratory methods	Parity, ethnicity, maternal age, pre-pregnancy BMI, income, education, anxiety, depression symptoms, time of urine collection, and gestational age at each assessment	Linear growth curve models	Higher levels of urinary BPA were associated with reduced waking levels and flattening of the diurnal cortisol patterns in pregnant women. Higher concentrations of total BPA uncorrected for urinary creatinine were associated with dysregulation of the daytime cortisol pattern, including reduced cortisol at waking, (β=−0.055, 95%CI:−0.100, −0.010) and a flatter daytime pattern, (β=0.014, 95%CI:0.00…	Urinary bisphenol A is associated with dysregulation of HPA-axis function in pregnant women: Findings from the APrON cohort study	Background: Bisphenol A (BPA) is associated with dysregulation of hypothalamic-pituitary-adrenal (HPA) axis activity in rodents, but evidence in humans is lacking.Objective: To determine whether BPA exposure during pregnancy is associated with dysregulation of the HPA-axis, we examined the association between urinary BPA concentrations and diurnal salivary cortisol in pregnant women. Secondary an…	2016	ENVIRONMENTAL RESEARCH	WOS:000386413600073	10.1016/j.envres.2016.09.007	#1595
Bisphenols, parabens, phthalate	During pregnancy	Anxiety and depression	During pregnancy and postpartum	Hu 2023	Cohort	March 2016-October 2018	Wuhan, China	The Wuhan Twin Birth cohort (WTBC) pregnancy cohort (Wuhan residents, ≥18 years, twin pregnancies with <16 weeks of gestation)	Early pregnancy: anxiety: 29/278, AD: 95/278. 1 month postpartum: anxiety: 30/231, PPD: 78/231. 6 months postpartum: anxiety: 23/182, PPD: 52/182	Bisphenols, parabens, phthalates, and mixtures	Joint exposure of bisphenols, parabens, and phthalates	LLE-ID-HPLC-MS/MS for 14 bisphenols, parabens, and phthalates (BPA, BPF, BPS, MeP, EtP, PrP, MEP, MiBP, MBP, MBzP, MEHP, MEHHP, MEOHP, MECPP) using urine samples collected each trimester (12–16 weeks,16–28 weeks, and 28–42 weeks of GA) (median = 13, 24, and 30 weeks of GA)	Postpartum anxiety and depression	Perinatal anxiety (SAS scores>=50) and PND (EPDS scores>=10) assessed at early pregnancy and 1 and 6 months postpartum	Maternal age, education, prepregnancy BMI, passive smoking, parity, mode of conception, sleep quality, gestational age, anxiety and depression scores in early pregnancy	Multiple informant models and quantile-based g-computation	One quartile increase in the overall chemical mixture (bisphenols, parabens and phthalate metabolites) during the second trimester was associated with 1.03-point (95%CI: 0.07, 1.99) higher EPDS score at 1 month postpartum, in which bisphenol A (BPA) and bisphenol F (BPF) contributed the most to the positive association. Second-trimester BPA and BPF showed the strongest and significant association…	Exposure to bisphenols, parabens and phthalates during pregnancy and postpartum anxiety and depression symptoms: Evidence from women with twin pregnancies	Background: Women are vulnerable to suffer from the common mental disorders like anxiety and depression during the postpartum period. Exposure to bisphenols, parabens, and phthalates has been linked to anxiety and depression symptoms in the general population. However, little is known about their impacts on postpartum women.Objective: To evaluate the effects of individual and joint exposure to 11…	2023	ENVIRONMENTAL RESEARCH	WOS:000924229500001	10.1016/j.envres.2023.115248	#1523
Bisphenols, phthalates	During pregnancy	Depression	Postpartum	Jacobson 2021	Cohort	2016–2018	New York University (NYU) Langone Hospitals (Manhattan and Brooklyn) and Bellevue Hospital Center, USA	Pregnant women, ≥18 years old, <18 weeks gestation at recruitment, nonmedically threatened pregnancies	PPD: 12/139. AD: 20/139	Bisphenols and phthalates	∑Bisphenols, ∑LMW phthalates, ∑HMW phthalates, ∑DEHP phthalates, ∑DnOP phthalates, ∑DiNP phthalates	HPLC with MS/MS for bisphenols and phthalates using urine samples in early (<18 weeks) and midpregnancy (>=18-<25 weeks)	PPD	PPD (EPDS scores>=10) at 4 months postpartum	Urinary creatinine, maternal age, prepregnancy BMI, race/ethnicity, education	Generalized estimating equations with logit and linear links; log-transformed exposures; Bonferroni correction for multiple testing	There were no statistically significant associations with either bisphenols or phthalates. ∑DnOP was associated with increased odds of PPD (OR=1.48, 95%CI: 1.04, 2.11).	Prenatal Exposure to Bisphenols and Phthalates and Postpartum Depression: The Role of Neurosteroid Hormone Disruption	Context: Postpartum depression (PPD) is a serious psychiatric disorder. While causes remain poorly understood, perinatal sex hormone fluctuations are an important factor, and allopregnanolone in particular has emerged as a key determinant. Although synthetic environmental chemicals such as bisphenols and phthalates are known to affect sex hormones, no studies have measured allopregnanolone and th…	2021	JOURNAL OF CLINICAL ENDOCRINOLOGY & METABOLISM	WOS:000693963100005	10.1210/clinem/dgab199	#1388
OCP	Postpartum	Depression and anxiety	Postpartum	Yalçın 2015	Cross-sectional	NA	Suburban area of Ankara, Turkey	Lactating women from suburban area of Ankara, Mother–Infant Care Cohort Study	NA/75	12 organochlorine pesticides (OCPs): dieldrin, trans-chlordane, DDTs, β-HCH, aldrin, heptachlor	No	SPE-GC-ECD for 12 OCPs using human milk samples collected at 8 months postpartum	Postpartum maternal psychopathologies	Postpartum maternal psychopathologies (BSI within the first 3 days postpartum; PBQ; MIBS at 2 months postpartum; EPDS at 8 months postpartum)	Infant birth weight	Chi-square or Risher's exact test, spearman's rank-order correlation coefficient	The heptachlor epoxide levels were correlated with maternal BSI: GSI (r=0.299, p=0.011), positive symptom total index (r=0.256, p=0.031), positive symptom distress index (r=0.249, p=0.038) and maternal BSI subscales: somatization (r=0.318, p=0.006), depression (r=239, p=0.040), anxiety (r=248, p=0.032), hostility (r=0.279, p=0.015), phobic (r=0.274, p=0.017). No relation was detected between EPDS…	Organochlorine pesticide residues in breast milk and maternal psychopathologies and infant growth from suburban area of Ankara, Turkey	We aimed to determine the levels of organochlorine pesticides (OCPs) in the breast milk; to assess the effect of detectable OCPs on maternal-infant characteristics and; to evaluate the relation between OCPs and the maternal psychopathologies [Brief Symptom Inventory (BSI), Postpartum Bonding Questionnaire (PBQ), Mother-to-Infant Bonding Scale (MIBS) and Edinburgh Postnatal Depression Scale (EPDS)…	2014	International Journal of Environmental Health Research	pub.1009469328	10.1080/09603123.2014.945515	#4787
OPE	During pregnancy	Depression	During pregnancy	Hernandez-Castro 2024	Cohort	2015-2023	Los Angeles, California, USA	MADRES cohort, a prospective pregnancy cohort of primarily low-income and Hispanic participants residing in Los Angeles, California. Pregnant individuals < 30 weeks' gestation, fluent in English or Spanish, ≥18 years old	137/422	OPEs and mixture	OPE metabolites (BBOEP, BCEP, BCIPP, BDCIPP, BEHP, BMPP, DNBP, DIBP, DPHP, DPRP)	HPLC-QTRAP 5500+ MS/MS for OPEs using urine sample collected in the third trimester (31.5 ± 2.0 weeks gestational)	AD	AD (CES-D score>=16) during pregnancy	Recruitment site, age, household income, education, race/ethnicity, specimen collection season, GA at sample collection, prepregnancy BMI, previous history of depression	Modified Log-Poisson regression for individual metabolite analysis; Bayesian kernel machine regression (BKMR) for OPE mixture analysis.	Participants with the highest tertiles of DPHP and BDCIPP exposure had a 67% (95%CI: 22%, 128%) and 47% (95%CI: 4%, 108%) increased risk of maternal depressive symptoms during pregnancy, respectively. No associations between other OPE metabolites and maternal depression symptoms were observed. We observed a positive and linear association between higher exposure to the OPE metabolite mixture and …	Organophosphate ester flame retardant chemicals and maternal depression during pregnancy	Background: Depression substantially contributes to pregnancy-related morbidity, and pregnancy is increasingly recognized as a vulnerable window for exposure effects on maternal mental health. Exposures to organophosphate esters (OPEs) are ubiquitous and may have neurotoxic effects; however, their impacts on prenatal depression remain unknown. We evaluated associations of third trimester OPE meta…	2024	ENVIRONMENTAL RESEARCH	WOS:001271599800001	10.1016/j.envres.2024.119581	#1613
OPE	Postpartum	Depression and stress	During pregnancy and postpartum	Foster 2024	Cohort	2008-2012	Edmonton, Toronto, Vancouver, Winnipeg/Morten-Winkler, Canada	CHILD Cohort Study, pregnant women with their infant born at 35 weeks gestation or later	At 18w GA: AD: 118/718, stress: 17/718; 1 year postpartum: PPD: 100/718; stress: 18/718	29 OPEs	Total OPE Z-score (∑OPE of 14 OPEs)	GC-MS/MS for 29 OPEs using house dust samples at 3-4 months postpartum; created total OPE Z-score (∑OPE of 14 OPEs for analysis)	PND and stress	PND (continuous CES-D score) at 18- and 36-weeks’ GA and 6 months and 1 year postpartum; CES-D score>=16 used in supplementary model	Study Center, maternal age, ethnicity, marital status, annual household income, self-reported depression medication use, prenatal smoking status, average annual ambient NO2, average annual 8-h ambient O3, average annual ambient PM2.5, and season of dust collection	Linear and logistic mixed models	One standard deviation increase in the OPE Z-score index was associated with a 0.07-point (95%CI: 0.01, 0.13) increase in PSS score. OPEs were not associated with CES-D scores.	Organophosphate ester flame retardants and plasticizers in house dust and mental health outcomes among Canadian mothers: A nested prospective cohort study in CHILD	Organophosphate ester flame retardants and plasticizers (OPEs) are common exposures in modern built environments. Toxicological models report that some OPEs reduce dopamine and serotonin in the brain. Deficiencies in these neurotransmitters are associated with anxiety and depression. We hypothesized that exposure to higher concentrations of OPEs in house dust would be associated with a greater ri…	2024	ENVIRONMENTAL RESEARCH	WOS:001109204400001	10.1016/j.envres.2023.117451	#106
PBDE	During pregnancy	Depression	During pregnancy	Mutic 2021	Cross-sectional	2014-2017	Georgia, USA	Urban pregnant African American women aged 18-35 years with a singleton pregnancy	52/193	PBDE −47, −85, −99, −100, −153, and −154 and mixture (−47, −99, −100)	PBDE mixture (-47, -99, -100) using a WQS index	GC-MS/MS for PBDE −47, −85, −99, −100, −153, and −154 and mixture (−47, −99, −100) using maternal serum at 8-14 weeks GA	AD	AD (EDS score>=10) at 8-14 weeks gestation	Relationship status, insurance type, and BMI	Linear and logistic regression models; Mixture: WQS model	PBDE 47 (OR=4.43, 95%CI: 1.47, 13.40) and PBDE 99 (OR=1.58, 95%CI: 1.08, 3.00) were associated with increased AD. Per quartile increase of PBDE mixture was associated with a higher risk of depression (OR=2.93, 95%CI: 1.18, 7.82).	Polybrominated Diphenyl Ether Serum Concentrations and Depressive Symptomatology in Pregnant African American Women	(1) Polybrominated diphenyl ethers (PBDEs) were widely produced in the United States until 2004 but remain highly persistent in the environment. The potential for PBDEs to disrupt normal neuroendocrine pathways resulting in depression and other neurological symptoms is largely understudied. This study examined whether PBDE exposure in pregnant women was associated with antenatal depressive sympto…	2021	INTERNATIONAL JOURNAL OF ENVIRONMENTAL RESEARCH AND PUBLIC HEALTH	WOS:000638512600001	10.3390/ijerph18073614	#1
PBDE, PFAS	During pregnancy	Depression	During pregnancy and postpartum	Vuong 2020	Cohort	2003-2006, 8 years follow up	Greater Cincinnati, USA	Health Outcomes and Measures of the Environment (HOME) Study, pregnant women aged 18 years or above residing in housing constructed before 1978	AD: 83/373; 8-year PPD: 41/223	PBDEs (-17, -28, -47, -66, -85, -99, -100, -153, -154, and -183, and ∑PBDEs) and PFASs (PFOA, PFOS, PFHxS, PFNA)	∑PBDEs (BDE-28, -47, -99, -100, and -153)	GC-MS/MS for PBDE (BDE-28, −47, −99, −100, −153, and ∑PBDEs), LC-MS/MS for PFAS (PFOA, PFOS, PFHxS, PFNA) using maternal serum at 16 ± 3 weeks GA	PND	PND (BDI-II score>13) at ~20 weeks GA and up to seven times during postpartum visits (4 weeks, 1, 2, 3, 4, 5, and 8 years); used group-based trajectory modeling to predict trajectories of BDI-II scores (low: 49%, medium: 40%, high: 10%)	Maternal age, race/ethnicity, household income at enrollment, self-reported marijuana use during pregnancy, serum cotinine as a measure of tobacco use or secondhand smoke exposure, serum ∑PCBs, maternal IQ, marital status, and parity	Linear mixed models, multinomial logistic regression models, group-based trajectory modeling	A 10-fold increase in BDE-28 was associated with increased BDI-II scores (β=2.5 points, 95%CI: 0.8, 4.2) from pregnancy to 8 years postpartum. Significant positive associations were also observed with BDE-47, -100, -153, and ∑PBDEs. A 10-fold increase in ∑PBDEs was associated with a 4.6-fold increased risk (95%CI: 1.8, 11.8) of a high trajectory for BDI-II compared to a low trajectory. Null: No s…	Polybrominated diphenyl ether (PBDE) and poly- and perfluoroalkyl substance (PFAS) exposures during pregnancy and maternal depression	Background: Experimental studies in rodents suggest that polybrominated diphenyl ethers (PBDEs) and poly- and perfluoroalkyl substances (PFAS) may contribute to depressive symptoms. Few studies have examined the impact of these chemicals on depression in adults.Objective:To examine the associations between serum PBDE and PFAS concentrations during pregnancy and repeated measures of depressive sym…	2020	ENVIRONMENT INTERNATIONAL	WOS:000544884400004	10.1016/j.envint.2020.105694	#18
PBDE	During pregnancy	Depression	Postpartum	Peltier 2022	Case-control	2013-2017	California, USA	Flame Retardants and Adverse Pregnancy Outcomes (FRAPO) study, women with prenatal care at Kaiser Permanente San Diego (KP-SD) or KP West Los Angeles (KP-WLA) medical centers	22/367	PBDE-47	No	GC-MS/MS for PBDE-47 using maternal plasma during 8-14 weeks gestation	PPDS	PPDS: ICD-10 diagnosis up to 1 year postpartum	Age, race-ethnicity, parity, study site, household income, prepregnancy BMI, child sex, and preterm birth status	Logistic regression models	Each two-fold increase in PBDE-47 concentrations increased the risk of PPD by 22% (OR=1.22, 95%CI: 1.02, 1.49).	Exposure to polybrominated diphenyl ether-47 increases the risk of post-partum depression	Introduction Post-partum depression (PPD) affects up to 19.1% of pregnancies and is associated with increased levels of proinflammatory cytokines, inflammation, and reductions in brain-derived neurotrophic factor (BDNF). Previous work by our team suggests that environmental toxins such as polybrominated diphenyl ethers (PBDEs) enhance placental inflammation and reduce BDNF production. Nearly, 100…	2022	JOURNAL OF MATERNAL-FETAL & NEONATAL MEDICINE	WOS:000695068700001	10.1080/14767058.2021.1974386	#14
PBDE, BFR, OPE, PAH, PCB, pesticides, phthalate	Postpartum	Stress	During pregnancy or postpartum, or both	Hickman 2024	Cross-sectional	NA	North Carolina, USA	Pregnant women from the Brain and Early Experience cohort, ≥18 yearsof age, an English speaker, pregnant with a singleon, living within 45 min on the study site, planning to remain in the same region for the next 3 years	NA/97	110 environmental chemicals across 8 different chemical classes	No	Silicone wristbands for 110 environmental chemicals across 8 classes worn for 7 days at 6 months postpartum	Perinatal stress	Perinatal stress: questionnaires at the prenatal visit, 6- 9 months postpartum, or both, including the Parental Stress Index, BSI, Cohen's Perceived Stress Scale, Economic Strain Questionnaire, Conflict Tactics Scale, Co-Parenting Relationship Scale, Experiences of Racism, Household Grid/Income to Needs Hair cortisol levels were a secondary outcome from approximately the previous 3 months	Age, race, Latina/non-Latina, educational attainment	Spearman correlation coefficients	A subset of participants reported high racial and economic stress coinciding with an overall elevated chemical burden. Exposure to isodecyl diphenyl phosphate was significantly higher in Cluster 2 (highest economic and racial stress) compared with Clusters 1 (highest social stress) and 3 (high stress related to co-parenting) (BH-adjusted p=0.049). Exposure to nine additional chemicals was signifi…	Chemical and non-chemical stressors in a postpartum cohort through wristband and self report data: Links between increased chemical burden, economic, and racial stress	Multiple external stressors are known to have adverse impacts on health and development. Certain groups are more vulnerable and/or more likely to be exposed to environmental, psychological, and social stressors simultaneously. Yet, few studies have examined combined exposure to environmental toxicants and psychosocial stress. Here, we integrated environmental chemical exposure data collected usin…	2024	Environment International	2034301525	https://dx.doi.org/10.1016/j.envint.2024.108976	#31336
PFAS	During pregnancy	Depression	During pregnancy	Aung 2023	Cross-sectional	NA	San Francisco, California, USA	Part of the Chemicals in Our Bodies (CIOB) prospective pregnancy cohort based in San Francisco, CA, recruited at three University of California, San Francisco (UCSF) hospitals, age ≥18, English or Spanish speaker, singleton pregnancy.	42/521	12 PFAS and mixture (PFBS, PFHxS, PFOS, PFHpA, PFOA, PFNA, PFDeA, PFUdA, PFDoA, PFOSA, Me-PFOSAAcOH, and Et-PFOSA-AcOH)	12 PFAS (PFBS, PFHxS, PFOS, PFHpA, PFOA, PFNA, PFDeA, PFUdA, PFDoA, PFOSA, Me-PFOSAAcOH, and Et-PFOSA-AcOH)	SPE-LC-MS/MS for 12 PFAS using serum PFAS collected in second trimester (12–28 weeks’ gestation) HPLC/MS-MS for PFAS using blood samples collected during the first trimester (12.5 ± 1.8 gestational weeks)	AD	AD (CES-D score>=16) in the 2nd trimester; continuous CES-D score used in regression models	Maternal age, education, pre-pregnancy BMI, parity, immigrant status	Multiple linear regression, quantile g-computation	PFAS are associated with higher depression symptoms among immigrant women during pregnancy (PFOS β=2.7, 95%CI: 0.7, 4.7 and Me-PFOSA-AcOH β=2.9, 95%CI: 1.2, 4.7). PFAS mixture was associated with increased depressive symptoms among immigrant women (β=1.12, 95%CI: 0.002, 2.3) compared to US born women (β=0.09, 95%CI: -1.0, 0.8).	Maternal per- and poly-fluoroalkyl substances exposures associated with higher depressive symptom scores among immigrant women in the Chemicals in Our Bodies cohort in San Francisco	Background: Exposure to per-and poly-fluoroalkyl substances (PFAS) remains an important public health issue due to widespread detection and persistence in environmental media, slow metabolism in humans, and in-fluences on physiological processes such as neurological signaling. Maternal depression is highly prevalent during pregnancy and postpartum and is potentially sensitive to PFAS. The health …	2023	ENVIRONMENT INTERNATIONAL	WOS:000925346300001	10.1016/j.envint.2023.107758	#2126
PFAS	During pregnancy	Depression	Postpartum	Wang 2023	Cohort	2013-2016	Shanghai, China	Women aged ≥20, married, intended to deliver at the recruitment hospital, did not plan to move away from Shanghai in the next two years, had singleton live births, provided blood samples in the first trimester (<16 weeks), and had information on postpartum depression (PPD) 42 days after birth.	327/2741	10 PFAS and mixture	10 PFAS (PFOA, PFOS, PFNA, PFDA, PFUA, PFHxS, PFHpA, PFBS, PFDoA, PFOSA)	HPLC/MS-MS for PFAS using blood samples collected during the first trimester (12.5 ± 1.8 gestational weeks)	PPD	Probable PPD (EPDS score>=10) at 6 weeks postpartum	Maternal age, maternal education level, maternal pre-pregnancy BMI, parity, exposure to secondhand smoke	Multivariable logistic regression, negative binomial regression, restricted cubic spline regression (nonlinear relationship between PFASs and PPD), and quantile-based g-computation	Exposure to PFASs in early pregnancy was not associated with PPD. PFASs mixture was not associated with PPD (OR=1.08, 95%CI: 0.91, 1.29).	Poly- and perfluoroalkyl substances exposure during pregnancy and postpartum depression: Evidence from the Shanghai birth cohort	Background: Exposure to poly-and perfluoroalkyl substances (PFASs) has been linked to psychiatric disorders in the general population. Because women in the postpartum period are susceptible to mental disorders, we aimed to investigate the association between exposure to PFASs during pregnancy and postpartum depression (PPD).Methods: Our study consisted of 2741 pregnant women who were enrolled in …	2023	CHEMOSPHERE	WOS:000926762700001	10.1016/j.chemosphere.2023.137941	#1807
PFAS	During pregnancy	Depression	Postpartum	Hu 2024	Cohort	March 2016-January 2018	Wuhan Children’s Hospital, China	Women pregnant with twins, enrolled <16 weeks gestation, ≥18 years old, married, and planning delivery at the study hospital	PND during pregnancy: 50/150; PND at 1 month postpartum: 51/143; PND at 6 months postpartum: 37/125	8 PFAS and mixture (PFOA, PFDA, PFNA, PFUdA, PFOS, PFHxS, PFHpS, 6:2 Cl-PFESA)	PFHxS, PFOS, PFDA, PFNA, PFHpS, PFOA, PFUdA, and 6:2 Cl-PFESA	HPLC-MS/MS for 8 PFAS (PFOA, PFDA, PFNA, PFUdA, PFOS, PFHxS, PFHpS, 6:2 Cl-PFESA) using maternal plasma collected at each visit (median=13, 24, and 30 weeks GA)	PND	PND (Chinese version EPDS scores>=10) at early pregnancy and at 1 and 6 months postpartum	Maternal age, education, second-hand smoke during pregnancy, prepregnancy BMI, parity, sleep quality in early pregnancy, and physical activity in early pregnancy	Modified Poisson regression, multiple informant models, quantile g-computation	PFAS were individually and jointly associated with a higher risk of PND at 6 months but not at 1 month postpartum. A quartile increase in the PFAS mixture during the 1st, 2nd, 3rd, and average pregnancy was associated with a RR of 1.73 (95%CI: 1.42, 2.12), 1.54 (95%CI: 1.27, 1.84), 1.75 (95%CI: 1.49, 2.08), and 1.63 (95%CI: 1.35, 1.97) for PND at 6 months, respectively. TRI-1 PFHxS (RR=1.29, 95%C…	Prenatal exposure to poly- and perfluoroalkyl substances and postpartum depression in women with twin pregnancies	Background: Women with multiple pregnancies are vulnerable to experience postpartum depression (PPD). Emerging evidence indicates an association between poly- and perfluoroalkyl substances (PFAS) exposure and PPD in women delivering singletons. The health risks of PFAS may also be present in women delivering twins. Objective: To estimate the impacts of prenatal PFAS exposure on the risk of PPD in…	2024	INTERNATIONAL JOURNAL OF HYGIENE AND ENVIRONMENTAL HEALTH	WOS:001170365000001	10.1016/j.ijheh.2024.114324	#1734
PFAS	During pregnancy	Stress	During pregnancy	Eick 2022	Cross sectional	2014–2018	University of California, San Francisco hospitals (Zuckerberg San Francisco General Hospital, Moffitt Long, and Mission Bay Hospitals).	Pregnant women recruited in their second trimester, age ≥18 years old, singleton pregnancy, English or Spanish-speaking	NA/497	5 PFAS: PFNA, PFOS, PFOA, Me-PFOSA-AcOH, and PFHxS.	No	SPE-LC-MS/MS for 5 PFAS using serum samples collected during the 2nd trimester (12–28 weeks gestation)	Corticotropin-releasing hormone (CRH) levels	Corticotropin-releasing hormone (CRH) measured in blood samples using enzyme immunoassay during the 2nd trimester (12–28 weeks)	Maternal age, race/ethnicity, education, parity, gestational age at visit.	Linear regression models	An IQR increase in PFNA was associated with elevated CRH (β=5.17, 95%CI=1.79, 8.55). Increased PFOA were moderately associated with CRH (β=3.62, 95%CI = −0.42, 7.66).	Joint effects of prenatal exposure to per- and poly-fluoroalkyl substances and psychosocial stressors on corticotropin-releasing hormone during pregnancy	Background Prenatal exposure to per- and poly-fluoroalkyl substances (PFAS) and psychosocial stressors has been associated with adverse pregnancy outcomes, including preterm birth. Previous studies have suggested that joint exposure to environmental chemical and social stressors may be contributing to disparities observed in preterm birth. Elevated corticotropin-releasing hormone (CRH) during mid…	2022	JOURNAL OF EXPOSURE SCIENCE AND ENVIRONMENTAL EPIDEMIOLOGY	WOS:000637492000002	10.1038/s41370-021-00322-8	#1512
Phenols, phthalates, parabens	During pregnancy	Depression	Postpartum	EnvironmInfluencesChildHlthOut 2024	Cohort	2006-2020	United States and Puerto Rico (5 cohorts from ECHO)	Pregnant individuals with data on urinary chemical concentrations from at least 1 time point during pregnancy and self-reported postnatal depression assessment (2 weeks to 12 months after delivery). Included participants were non-Hispanic Black, Hispanic, non-Hispanic multiple or other race, and non-Hispanic White.	Sensitive PPD: 349/2174; Specific PPD: 170/2174	Phenols (bisphenol, triclosan), phthalates (12 metabolites), parabens (3 types), triclocarban	No	HPLC-MS/MS for 2 bisphenols, 12 phthalate metabolites, 3 parabens, triclosan, triclocarban using urine samples collected during pregnancy	PPD	Sensitive PPD (EPDS scores >= 10 and CES-D scores >= 16); Specific PPD (EPDS scores >= 13 and CES-D scores >= 20), assessed between 2 weeks and 12 months postpartum; EPDS and CES-D scale harmonized to the PROMIS depression scale	Maternal age, education, race/ethnicity, prepregnancy BMI, marital status, and enrollment site/cohort. Prenatal depression was not included due to potential to be on the casual pathway.	Linear regression (continuous outcome: PROMIS depression T score) and logistic regression (dichotomous outcome: PPD). Models adjusted for multiple testing (modified Bonferroni correction).	No associations between any chemical exposures and PROMIS depression T scores. LMW and HMW phthalates and DEHP had estimates in the positive direction, whereas all others were negative. HMW phthalates were associated with increased odds of sensitive PPD (OR=1.11, 95%CI: 1.00, 1.23) and specific PPD (OR=1.10, 95%CI: 0.96, 1.27).	Prenatal Exposure to Nonpersistent Environmental Chemicals and Postpartum Depression	IMPORTANCE Postpartum depression (PPD) affects up to 20% of childbearing individuals, and a significant limitation in reducing its morbidity is the difficulty in modifying established risk factors. Exposure to synthetic environmental chemicals found in plastics and personal care products, such as phenols, phthalates, and parabens, are potentially modifiable and plausibly linked to PPD and have ye…	2024	JAMA PSYCHIATRY	WOS:001076945200001	10.1001/jamapsychiatry.2023.3542	#1378
Phthalate	During pregnancy	Stress	During pregnancy	Barrett 2022	Cohort	2006-2011	Shelby County, Tennessee, USA	Pregnant women, 16–40 years old, low-medical-risk singleton pregnancies, between 16–29 weeks gestation, receiving care at prenatal clinics, intending to deliver at a participating medical center. Low-medical-risk was defined as lacking major medical conditions including (but not limited to) chronic hypertension requiring therapy, endocrine disease, and insulin-dependent diabetes	NA/1483	15 phthalate metabolites and mixture (MiBP, MEP, MMP, MBP, MBzP, MCNP, MCIOP, MCINP, MCPP, MEHP, MEHHP, MEOHP, MECPP, MCMHP, PA)	Phthalate metabolites were assessed as a mixture	HPLC-MS/MS for 15 phthalates metabolites using spot urine samples collected at two visits (V1 at 16–29 weeks gestation, V2 at 22–39 weeks gestation)	Plasma corticotropin-releasing hormone (pCRH) levels	pCRH measured in maternal blood samples using radioimmunoassay at two visits (mean GA: 23.0 and 31.8 weeks), as well as the change in pCRH (ΔpCRH) between the visits	Maternal age, race/ethnicity, marital status, education, parity, fetal sex, gestational weeks at biospecimen collection, maternal urinary cotinine, maternal childhood trauma, gestational diabetes, gestational hypertension.	Weighted quantile sum (WQS) regression for phthalate mixtures, individual linear regression models for each metabolite, and stratified analyses by gestational diabetes and hypertension. Log-transformed values were used for pCRH and phthalate concentrations.	Phthalate mixtures were associated with higher pCRH at V1/mid pregnancy (β=0.07, 95%CI: 0.02, 0.11) but lower pCRH at V2/later pregnancy (β= −0.08; 95%CI: −0.14, −0.02). MBP was associated with higher pCRH at V1 (β=0.07, 95%CI: 0.004, 0.13); MMP was associated with higher pCRH at V2 (β=0.04, 95%CI: 0.01, 0.08).	Prenatal phthalate exposure in relation to placental corticotropin releasing hormone (pCRH) in the CANDLE cohort	Context: Phthalates may disrupt maternal-fetal-placental endocrine pathways, affecting pregnancy outcomes and child development. Placental corticotropin releasing hormone (pCRH) is critical for healthy pregnancy and child development, but understudied as a target of endocrine disruption.Objective: To examine phthalate metabolite concentrations (as mixtures and individually) in relation to pCRH.De…	2022	ENVIRONMENT INTERNATIONAL	WOS:000746511100007	10.1016/j.envint.2022.107078	#1048
Phthalate, parabens, bisphenols, TCS, PFAS	Postpartum	Depression	Postpartum	Kim 2023	Cohort	July to September 2018	South Korea	The Korean Mother–Infant Pair cohort study: healthy primiparous mothers receiving breastfeeding coaching at breastfeeding clinics located across South Korea within 4 weeks after parturition.	95/221	5 phenols (BPA, MP, EP, PP, TCS), 10 phthalate metabolite, and 14 PFAS	No	LC-MS/MS using breast milk to analyze phenols (BPA, MP, EP, PP, TCS) and phthalate metabolites within 4 weeks of childbirth. PFAS were measured by a Vanquish UPLC system coupled to a TSQ Quantis MS.	PPD	PPD (EPDS score>9) in within the last 7 days, collected along with breast milk	Maternal age, pre-pregnancy body mass index, education, income, employment, residence, and infant age and sex	Logistic regressions	EDCs were not associated with maternal PPD.	Effects of postnatal exposure to phthalate, bisphenol a, triclosan, parabens, and per- and poly-fluoroalkyl substances on maternal postpartum depression and infant neurodevelopment: a korean mother-infant pair cohort study	Exposure to endocrine-disrupting chemicals (EDCs) can promote infant neurodevelopmental impairment and maternal postpartum depression (PPD). However, the associations between lactation exposure to EDCs, maternal PPD, and infant neurodevelopment are unclear. Hence, we investigated these relationships in infants aged 36-42 months. We recruited 221 Korean mothers and analyzed 29 EDCs. The Edinburgh …	2023	ENVIRONMENTAL SCIENCE AND POLLUTION RESEARCH	WOS:001047708400001	10.1007/s11356-023-29292-0	#571
Metals	During pregnancy	Anxiety	During pregnancy	Levin-Schwartz 2022	Cross-sectional	beginning in 2011	Boston, MA, and New York City, NY, USA	Women from the Programming of Intergenerational Stress Mechanisms (PRISM) pregnancy cohort recruited from prenatal clinics, English or Spanish speaking, ≥ 18 years old, singleton pregnancy	95/380	6 metals and mixture (Ba, Cd, Cr, Cs, Pb, Sb)	Yes, joint exposure to six metals (Ba, Cd, Cr, Cs, Pb, Sb)	ICP-MS for 6 metals (Ba, Cd, Cr, Cs, Pb, Sb) and mixture using spot urine samples collected during pregnancy (mean ± SD: 31.1 ± 6.1 weeks)	Antenatal anxiety	Antenatal anxiety (STAI-T score>=20) in mid-to late pregnancy (mean: 28.7 weeks, SD: 8.5 weeks)	Race/ethnicity, relationship status, education, tobacco smoke exposure, parity, age at delivery, pre-pregnancy BMI, gestational week of urine collection, and urinary creatinine, gestational week of urine collection and creatinine	WQS regression, logistic regression, BKMR	Joint exposure to metals was associated with elevated anxiety symptoms (OR=1.56, 95%CI: 1.24, 1.96). Cd (61.8%), Cr (14.7%), and Cs (12.7%) contributed the greatest weight to the mixture effect.	Metal mixtures are associated with increased anxiety during pregnancy	Background: Exposure to low-dose toxic metals in the environment is ubiquitous. Several murine studies have shown metals induce anxiety-like behaviors, and mechanistic research supports that metals disrupt neurotransmitter signaling systems implicated in the pathophysiology of anxiety. In this study, we extend prior research by examining joint exposure to six metals in relation to maternal anxiet…	2022	ENVIRONMENTAL RESEARCH	WOS:000730784100006	10.1016/j.envres.2021.112276	#3175
Metals	During pregnancy	Depression	During pregnancy and postpartum	Rokoff 2023	Cohort	1999-2002	Eastern Massachusetts, USA	Women during their first prenatal visit at Atrius Harvard Vanguard Medical Associates, Project Viva cohort	AD: 96/1226; 6-months PPD: 75/1226; 12-months PPD: 53/1226	11 metals and mixture (As, Ba, Cd, Cs, Cu, Hg, Mg, Mn, Pb, Se, Zn)	Yes, 11 metals (As, Ba, Cd, Cs, Cu, Hg, Mg, Mn, Pb, Se, Zn)	ICP-MS for 11 metals (As, Ba, Cd, Cs, Cu, Hg, Mg, Mn, Pb, Se, Zn) and mixture using blood samples collected in early pregnancy (median 9.6 weeks ± 2.2)	PND	PND (EPDS score>=13) at mid-pregnancy and at 6 and 12 months postpartum; used latent class mixed modeling to model trajectories of depressive symptoms (continuous EPDS scores)	Maternal age at enrollment, education, parity, marital status, race/ethnicity, smoking status, household income, early pregnancy seafood consumption, early pregnancy white rice consumption, and metal co-exposures	Logistic regression models, quantile g-computation, latent class mixed modeling	The early pregnancy erythrocyte metal mixture was not associated with maternal depressive symptoms. For individual metals, most CI included null. There was weak evidence that arsenic, lead, and selenium were moderately associated with elevated odds of depressive symptoms and/or trajectories. However, the ORs (95%CI) per doubling of these three metals were imprecise [e.g., arsenic: OR=1.13, 95%CI:…	Early pregnancy essential and non-essential metal mixtures and maternal antepartum and postpartum depressive symptoms	BACKGROUND: Mood disorders are common during and after pregnancy, and environmental metals may contribute to increased risk. Antepartum metal exposures have not been well characterized in relation to maternal depression. We evaluated the extent to which early pregnancy erythrocyte concentrations of essential and non-essential metals were prospectively associated with antepartum and postpartum dep…	2022	NeuroToxicology	pub.1153675420	10.1016/j.neuro.2022.12.005	#4394
Metals	During pregnancy	Depression	Postpartum	Valdés 2017	Cohort	June-October 2013	Arica, Chile	Pregnant women aged 18–44, between 20 and 30 weeks pregnant, who attended family health centers belonging to the public health network in Arica and provided informed consent.	46/223	Arsenic	No	HPLC-ICPMS for arsenic using urine samples collected during the morning after recruitment; inorganic arsenic defined as the sum of AsV, AsIII, MMA, and DMA.	PPD	PPD (continuous EPDS scores) at 3-12 months postpartum	Average household income	Simple and multiple linear regression models	In women aged 25 years or younger, with and without depression history, there was no significant association between Ln iAs and PPD. For women older than 25 years old without depression history, the Ln iAs was protective (β=−2.51, 95%CI: −4.54, −0.48). For women older than 25 years old with a depression history, Ln iAs and PPD were not statistically associated (β=2.09, 95%CI: −0.90, 5.08).	Low-level arsenic exposure during pregnancy and its association with postpartum depression: A cohort study of women from Arica, Chile	Background. - While the relationship between inorganic arsenic exposure and psychological impairment has been studied previously, the association between low-level arsenic exposure during pregnancy and postpartum depression has not yet been examined. The objective is to estimate the association between low-level arsenic exposure during pregnancy and the Edinburgh score.Methods. - A sample of 223 …	2017	REVUE D EPIDEMIOLOGIE ET DE SANTE PUBLIQUE	WOS:000416012100005	10.1016/j.respe.2017.05.010	#2533
Metals	During pregnancy and postpartum	Depression	Postpartum	McRae 2020	Cohort	July 2007-February 2011	Mexico City, Mexico	Pregnant women recruited at four Mexican Security System clinics, during 2nd trimester, >18 years of age, <20 weeks gestational age, free of cardiac or renal ailments, have telephone access, and plan to maintain Mexico City residency for at least the following three years	NA/561	Manganese	No	ICP-DRC-MS for Mn using blood samples measured at TRI-2, TRI-3, and at delivery	PPD	PPD (continuous EPDS scores) at 12 months postpartum	Age, stress and depressive symptoms during pregnancy, education, socioeconomic status, and contemporaneous blood lead levels	Generalized linear model	TRI-3 BMn (β=0.13, 95% CI: 0.04, 0.21) and BMn levels averaged at the 2nd and 3rd trimester (β=0.14, 95% CI: 0.02, 0.26) had a positive association with 12 months PPD. TRI-2 BMn (β=0.07, 95% CI: −0.09, 0.22) and delivery (β=0.03, 95% CI: −0.04, 0.10) had a non-significant positive association with 12-months PPD.	Blood manganese levels during pregnancy and postpartum depression: A cohort study among women in Mexico.	BACKGROUND: Occupational studies have shown an association between elevated Mn exposure and depressive symptoms. Blood Mn (BMn) naturally rises during pregnancy due to mobilization from tissues, suggesting it could contribute to pregnancy and postpartum depressive symptoms. OBJECTIVES: To assess the association between BMn levels during pregnancy and postpartum depression (PPD), creating opportun…	2020	Neurotoxicology		10.1016/j.neuro.2019.11.005	#13003
Metals	During pregnancy	Distress	During pregnancy	JapanEnvironmChildrensStudyGrp 2020	Cross-sectional	January 2011-March 2014	Japan	Pregnant women recruited from 15 Regional Centers, in the Japan Environment and Children's Study	K6>=13: 522/17267, K6>=5: 4869/17267	Lead	No	ICP-MS for lead using blood samples measured in middle or late pregnancy (average at 27 weeks gestation)	Distress	Distress (K6 score>=13 or>=5) during the middle or late pregnancy	Age, education, household income, cigarette smoking, and alcohol consumption	Multinomial logistic regression	There was no significant association between lead exposure and K6 score (K6 >= 13: OR=1.00, 95%CI: 0.76, 1.32; K6 >= 5: OR=0.98, 95%CI: 0.88, 1.09).	Association between blood lead exposure and mental health in pregnant women: Results from the Japan environment and children's study	Objective: Although environmental lead exposure has decreased, several studies have shown that low-level lead exposure can result in adverse psychological symptoms. However, few studies have examined lead neurotoxicity in pregnant women. We investigated the association between lead exposure and psychological symptoms in pregnant women, and between socio-economic status and blood lead levels.Metho…	2020	NEUROTOXICOLOGY	WOS:000549312800021	10.1016/j.neuro.2020.06.003	#3131
Metals	During pregnancy	Distress	During pregnancy	Hulsbosch 2023	Cohort	January 2013-September 2014	South-East Brabant, the Netherlands	Pregnant women enrolled in the Holistic Approach to Pregnancy and the first Postpartum Year (HAPPY)study, enrolled during the first 14 weeks of pregnancy, sufficient understanding of Dutch language.	216/2036	Cu and Zn	No	ICP-MS for Zn and Cu using plasma samples measured at 12 weeks gestation	Distress	Distress: Tilburg Pregnancy Distress Scale, Negative Affect (NA) subscale, used to assess pregnancy-specific-negative affect (P-NA) symptoms at 12, 22, and 32 weeks of gestation	Parity, unplanned pregnancy, pre-pregnancy BMI, previous diagnosis of depression	Generalized linear model analysis of variance, growth mixture model, logistic regression with CuZn ratio as predictor for high P-NA symptoms.	A higher CuZn ratio significantly predicted the development of increasing P-NA symptom scores (OR=1.40, 95%CI: 1.04, 1.95).	The first trimester plasma copper-zinc ratio is independently related to pregnancy-specific psychological distress symptoms throughout pregnancy	Objectives: High plasma copper (Cu) and low zinc (Zn) levels have been associated with depression. However, most studies used low sample sizes and a cross-sectional design, and perinatal data are scarce. We investi-gated the possible association between pregnancy-specific psychological distress and the plasma CuZn ratio using a prospective design. Methods: Pregnancy-specific distress symptoms wer…	2023	NUTRITION	WOS:001006814700001	10.1016/j.nut.2022.111938	#1845
Metals	During pregnancy	Stress	During pregnancy	Schreier 2015	Cohort	2007-2011	Mexico City, Mexico	Women who were at 12-24 weeks' gestation and healthy, >18 years of age, gave access to a telephone, plan to stay in Mexico City for at least 3 years following recruitment, Mexico City birth cohort	NA/732	Mercury	No	Atomic absorption spectroscopy for Hg using toenail clippings during the 2nd or 3rd trimester	Cortisol	Antenatal stress: assessed salivary cortisol through 5 saliva samples when they awoke, 45 min after waking, 4 hours after waking, 10 hours after waking, and at bedtime on two consecutive days during the 2nd or 3rd trimester; total daily cortisol was computed by finding the cortisol area under the curve (AUC); higher AUC is suggestive of greater overall cortisol output	Age, educationm BMI, trimester	Mutliple linear regression analyses	No main effects of Hg or psychosocial stress exposure on diurnal cortisol (ps>0.20). Strong evidence of interaction effects on cortisol slope (interaction B=0.006, SE=0.003, p=0.034) and cortisol at times 1 and 2 (interaction B=-0.071, SE=0.028, p=0.013; B=-0.078, SE=0.032, p=0.014). Women above the median for Hg and psychosocial stress exposure experienced a blunted morning cortisol response com…	Mercury and psychosocial stress exposure interact to predict maternal diurnal cortisol during pregnancy	BackgroundDisrupted maternal prenatal cortisol production influences offspring development. Factors influencing the hypothalamic-pituitary-adrenal axis include social (e.g., stressful life events) and physical/chemical (e.g., toxic metals) pollutants. Mercury (Hg) is a common contaminant of fish and exposure is widespread in the US. No prior study has examined the joint associations of stress and…	2015	Environmental Health	pub.1051208049	10.1186/s12940-015-0016-9	#4580
Metals	During pregnancy	Stress	During pregnancy	Li 2017	Cross-sectional	2010	Shanghai, China	Pregnancy women, gestational week 28-36, recruited from 2 hospitals in outlying districts and 2 in the central districts	NA/1931	Lead	No	GFAAS for lead using blood samples measured during late pregnancy (28–36 gestational weeks)	Maternal life event stress and emotional stress	Antenatal stress: LESPW total scores, SCL-90-R used to calculate GSI, measured during late pregnancy (28–36 gestational weeks)	Maternal age, ethnicity, maternal education, family monthly income, years living in Shanghai.	One linear and two-piece-wise linear regression models	When blood lead levels were below 2.57 μg/dL, each unit increase in log10 transformed blood lead levels (μg/dL) was associated with an increase in maternal GSI, depression, and anxiety symptom scores (GSI β=0.22, 95% CI: 0.05, 0.40; Depression β=0.34. 95% CI: 0.12, 0.56; Anxiety β=0.25, 95% CI: 0.04, 0.46, respectively). However, no significant relation was found when blood lead levels were above…	The non-linear association between low-level lead exposure and maternal stress among pregnant women	BACKGROUND: Neuro-developmental impairments in the developing fetus due to exposure to low-level lead have been well documented. However, few studies have investigated the relation between maternal stress levels and low-level lead exposure among pregnant women.OBJECTIVES: To investigate the relation between maternal blood lead and stress levels during index pregnancy.METHODS: 1931 pregnant women …	2016	NeuroToxicology	pub.1038433344	10.1016/j.neuro.2016.07.005	#5548
Metals	During pregnancy and postpartum	Stress	During pregnancy	Braun 2014	Cross-sectional	2007-2011	Mexico City, Mexico	Pregnant women <20 weeks gestation, ≥18 years, no heart or kidney disease, not using steroids or anti-epilepsy drugs, not consume alcohol on a daily basis, have access to a telephone, and planning to reside in Mexico City for the next 3 years.	NA/936	Lead	No	Lead: GFAAS using blood samples measured during 2nd trimester and K-XRF using tibia and patella bone measured ~1 month postpartum (mean: 34 days, range: 26–55)	Cortisol levels	Antenatal stress: assessed salivary cortisol with five samples per day over two consecutive days (AUC, CAR, and diurnal rhythm), measured between 14-35 weeks gestation	Blood Pb: maternal age, education, body mass index, marital status, gestational age at time of cortisol collection, parity, and maternal smoking status during pregnancy; Tibia Pb and Patella Pb: maternal age, education, body mass index, marital status, gestational age at time of cortisol collection, parity, and maternal smoking status during pregnancy and maternal calf circumference at 1-month po…	Linear mixed models to examine the relationship between Pb biomarkers and cortisol area under the curve (AUC), awakening response (CAR), and diurnal slope.	Women in the highest quintile of BPb concentrations had a reduced CAR (OR=−13%, 95%CI: − 24, 1) compared to women in the lowest quintile. Tibia/patella Pb concentrations were not associated with CAR, but diurnal cortisol slopes were suggestively flatter among women in the highest patella Pb quantile compared to women in the lowest quantile (Ratio: 14%; CI: − 2, 33). BPb and bone Pb concentrations…	Relationships between lead biomarkers and diurnal salivary cortisol indices in pregnant women from Mexico City: a cross-sectional study	Background: Lead (Pb) exposure during pregnancy may increase the risk of adverse maternal, infant, or childhood health outcomes by interfering with hypothalamic-pituitary-adrenal-axis function. We examined relationships between maternal blood or bone Pb concentrations and features of diurnal cortisol profiles in 936 pregnant women from Mexico City.Methods: From 2007-11 we recruited women from hos…	2014	ENVIRONMENTAL HEALTH	WOS:000338314200001	10.1186/1476-069X-13-50	#2524

## Sheet: Table S2
Table S2. Characteristics of studies on maternal depression, anxiety, and stress related to indoor air pollution and environmental tobacco smoke.
Exposure category	Exposure timing	Outcome category	Outcome timing	Study	Study design	Study period	Study location	Study population	Case/Sample size	Environmental exposure	Joint exposure	Exposure assessment (include timing and methods)	Outcome	Outcome assessment (include timing and assessment method)	Covariates	Statistical methods	Key findings	Title	Abstract	Published Year	Journal	Accession Number	DOI	Covidence #
Indoor air pollution	During pregnancy	Depression	During pregnancy	Wei 2023	Cross-sectional	January 2013-December 2018	Guangzhou, China	Born in Guangzhou Cohort, Chinese pregnant women who intended to deliver in Guangzhou Women and Children’s Medical Center	Early pregnancy: 6248/29609; Late pregnancy: 3419/21306	Incense burning	Incense burnning and concurrrent passive smoking	Early and late pregnancy questionnaires: incense burning (no/yes), frequency of incense smelling, and duration of incense smelling per week	AD	Self-rating Depression Scale in early (<20th week of gestation) and late pregnancy (>=33rd week of gestation)	Time of measurement, maternal age, maternal education, maternal monthly income, family history of depression, pre-pregnant BMI, active smoking, passive smoking and cooking	Mixed-effects logistic regression	Compared to the non-users, pregnant women with household incense burning had higher odds of depressive symptoms (OR=1.17, 95%CI: 1.06, 1.28). Higher frequency and duration of incense smelling were associated with higher odds of prenatal depressive symptoms compared with non-users. Compared with those without both incense burning and passive smoking, women exposed to both frequent incense smelling…	Association between incense burning and prenatal depressive symptoms: evidence from the Born in Guangzhou Cohort Study	This study aimed to examine the association of incense burning alone, a source of indoor air pollution, and jointly with passive smoking, with prenatal depressive symptoms. Information on incense exposure and depressive symptoms were collected at both early and late pregnancy using questionnaires in the Born in Guangzhou Cohort Study. Mixed-effects logistic regression models were used to assess t…	2023	ENVIRONMENTAL SCIENCE AND POLLUTION RESEARCH	WOS:000933550100007	10.1007/s11356-023-25154-x	#235
Indoor air pollution	During pregnancy	Depression	During pregnancy	Hu 2022	Cohort	May 2018-June 2021	Shenyang, China	Pregnant women, <14 weeks of gestation at recruitment, live in Shenyang and do not have plan to move away in 3 years, plan to delivery at Shengjing Hospital of China Medical University, part of the China Medical University Birth Cohort	NA/2166	Perceived indoor air quality	No	Reports of indoor air quality at home, workplace, and other indoor settings over the last 3 months at each trimester; 7 items that assessed odor and air humidity; higher PIAQ or single-item score indicated a worse PIAQ; divided scores into tertile groups	AD	AD (EPDS score>=9) over the past 7 days at the 1st, 2nd, and 3rd trimester; higher scores indicate a higher risk for depression	Age at enrollment, household income, race, marital status, level of education, pre-pregnancy BMI, and smoking status	Linear mized effects models, linear regression models	A higher PIAQ score was positively associated with a depression score throughout pregnancy (β=0.27, 95%CI:0.15, 0.39). A dose-response pattern and incremental increases in the risk of depression were observed with calculated adverse PIAQ exposures across all three trimesters, with the highest risk (OR=3.24, 95% CI:2.28, 4.78) among women with adverse PIAQ across all three trimesters.	Trimester‚Äêspecific association of perceived indoor air quality with antenatal depression: China Medical University Birth Cohort Study	Antenatal depression is associated with adverse birth and long-term outcomes for mothers and children. Pregnant women spend 90% of time indoors; however, the association between indoor air quality and risk of antenatal depression has not been established. In this study, we aim to determine the total and trimester-specific association of perceived indoor air quality (PIAQ) with antenatal depressio…	2022	Indoor Air	pub.1153029578	10.1111/ina.13167	#4879
Indoor air pollution	During pregnancy	Depression	Postpartum	Hu 2022	Cohort	2017	Shenyang, China	The “Born in Shenyang Cohort Study” (BISCS): pregnant women between April and September 2017 from 54 maternal and child health centers that pro-vide antenatal and maternity care in Shenyang with singleton pregnancies, gestational age < 24 weeks, and no plans to move away in the next 3 years.	149/815	Perceived indoor air quality	No	Questionnaires at the time of enrollment at a mean of 22 weeks gestation	PPD	PPD (EPDS score>=9) at a mean of 15 ± 1.6 weeks postpartum	Maternal age at the time of enrollment, household income per year, ethnicity, education level, pre-pregnancy BMI, parity, smoking and physical activity status during pregnancy.	Multiple logistic regression	Pregnant women exposed to stuffy odors (OR =1.77, 95%CI: 1.22, 2.56), unpleasant odors (OR=1.72, 95%CI:1.19, 2.49), mold odors (OR=1.80, 95%CI:1.05, 3.10), tobacco smoke odors (OR=1.70, 95%CI:1.18, 2.44), and humid airs (OR=1.53, 95%CI:1.03, 2.28) were at a higher risk for PPD. Women with higher PIAQ scores were at increased risk for PPD (tertile 3 vs. tertile 1 OR=2.12, 95%CI:1.37, 3.29).	Sweet foods dietary pattern enhances negative associations of perceived indoor air quality during pregnancy with postpartum depression	Postpartum depression (PPD) is possibly caused by indoor air pollution and may be modified by maternal diet during pregnancy. Using the data from a prospective cohort study, we examined the interaction between indoor air quality and maternal dietary patterns on PPD development. A perceived indoor air quality (PIAQ) score was used to assess indoor air pollution. A higher PIAQ score indicated a wor…	2022	INDOOR AIR	WOS:000887881800001	10.1111/ina.13124	#671
Environmental tobacco smoke	During pregnancy	Anxiety or depression	During pregnancy	Sun 2021	Cross-sectional	August to September 2019	7 regions of mainland China	Pregnant women aged 16-50 years, ethnically Chinese, with live pregnancy, living in mainland China, and using the Banmi Online maternity school platform.	Anxiety or depresion: slight: 7092/15682; moderate:765/15682, severe depression: 140/15682, extreme severe or unable: 52/15682	SHS and THS	No	SHS and THS from the husband via self-reported web-based questionnaire collected during pregnancy	Anxiety/depression	Anxiety/depression (1 dimension of EQ-5D-5L): none, slight, moderate, severe, and extreme severe or unable during pregnancy from August to September, 2019	NA	Non-parametric tests and ANOVA for multiple group comparisons in EQ-5D-5L questionnaires	Significant differences in the anxiety or depression dimension of EQ-index scores were observed among pregnant women with different exposure statuses: unexposed, FHS exposed, SHS exposed, and THS exposed (p<0.001).	Maternal tobacco exposure and health-related quality of life during pregnancy: a national-based study of pregnant women in China	Background With the increase of the number of smokers, tobacco exposure among pregnant women is becoming more and more common. Pregnant women exposed to first-hand smoke and second-hand smoke are susceptible to physiological and psychological health issues has been proved in previous studies. Nevertheless, there are no enough studies focus on the impact of third-hand smoke during pregnancy. This …	2021	HEALTH AND QUALITY OF LIFE OUTCOMES	WOS:000652604500001	10.1186/s12955-021-01785-x	#1076
Environmental tobacco smoke	During pregnancy	Depression	During pregnancy	Al-Sabah 2024	Cohort	Not reported, 2017 IRB approved	Kuwait	Kuwait Birth Cohort Study in which pregnant women were recruited in the second or third trimester during antenatal care visits	225/1070	Passive smoking at home	No	Passive smoking at home via face-to-face interviews during pregnancy	AD	AD (EPDS scores>=13) during pregnancy	Nationality, age group, women employment, mother income, number of female children, husband currently married to another women, type of housing, age at first pregnancy, becoming pregnant while using contraception, presence of hypertension, and gestational diabetes	Logistic regression, multivariable analysis	Women who were exposed to passive smoking at home were associated with increased risk of depressive symptoms (OR=1.52, 95%CI: 1.10, 2.10).	Antenatal Depression and its Associated Factors: Findings from Kuwait Birth Cohort Study	Background Pregnant and postpartum women are at high risk of depression due to hormonal and biological changes. Antenatal depression is understudied compared to postpartum depression and its predictors remain highly controversial. Aim To estimate the prevalence of depressive symptoms during pregnancy and investigate factors associated with this condition including vitamin D, folate and Vitamin B1…	2024	JOURNAL OF EPIDEMIOLOGY AND GLOBAL HEALTH	WOS:001204752300001	10.1007/s44197-024-00223-7	#655
Environmental tobacco smoke	During pregnancy	Depression	During pregnancy	Cheng 2024	Cross-sectional	2020-2024	Shenzhen, China	Pregnant women with gestational age < 13 weeks 6 days, no history of severe physical diseases (diabetes, cancer, etc.) or severe mental disorders (schizophrenia, bipolar disorder, etc.).	3107/42363	Partner smoking	No	Self-designed questionnaire, partner smoking referred to any history of smoking consumption by the participants' partners	AD	Probable AD (Chinese version EPDS scores>13) in the first trimester	NA	Descriptive statistics, Pearson Chi-square tests, binary logistic regression	Partner smoking (OR=1.09, 95 %CI: 1.00,1.18) was associated with AD.	Prevalence and risk factors of antenatal depression in the first trimester: A real-world cross-sectional study in a developed district in South China	Background: Antenatal depression may result in adverse outcomes for both the mother and the offspring. However, few studies have focused on the screening of pregnant women at a higher risk for antenatal depression in the first trimester. The present study aimed to assess the effect of lifestyle and family relationships on antenatal depression in the first trimester in a large Chinese population. …	2024	JOURNAL OF AFFECTIVE DISORDERS	WOS:001280237300001	10.1016/j.jad.2024.07.094	#971
Environmental tobacco smoke	During pregnancy	Depression	During pregnancy	Tan 2011	Cross-sectional	July 2006-December 2009	Washington, DC	Women with a current singleton pregnancy; residents of District of Columbia (DC) metropolitan area; self-identified as Black, African American, or Hispanic; English speaking; ≥18 years of age; seeking care at 3 prenatal care sites	NA/929	HH-ETSE	No	Self-reported questionnaires, defined as recollection of >=1 puff of a cigarette within their home during the past week, measured at 1 point during pregnancy	AD	AD (Beck Depression Inventory Fast Screen total score: severe>=10, moderate 7-9, mild 4-6, low<=3) at 1 point during pregnancy	Age, education, trimester of pregnancy	Logistic regression	Non-smokers reporting moderate-to-severe depressive symptoms showed significantly higher odds of prenatal HH-ETSE (OR=2.5, 95%CI: 1.2, 5.2).	Relationships Between Self-Reported Smoking, Household Environmental Tobacco Smoke Exposure and Depressive Symptoms in a Pregnant Minority Population	This study sought to examine relationships between depressive symptoms and prenatal smoking and/or household environmental tobacco smoke exposure (HH-ETSE) among urban minority women. We analyzed private, audio computer-assisted self interview data from a clinic-based sample of 929 minority pregnant women in Washington, DC. Depressive symptoms were assessed via the Beck Depression Inventory Fast …	2011	Maternal and Child Health Journal	pub.1013448650	10.1007/s10995-011-0876-8	#5999
Environmental tobacco smoke	During pregnancy	Depression	During pregnancy	Kawasaki 2017	Cross-sectional	4/2007-3/2008	One of seven prefectures on Kyushu Island in southern Japan or in Okinawa Prefecture, an island chain in the southwest of Japan	KOMCHS (Kyushu Okinawa Maternal and Child Health Study) prebirth cohort between the 5th and 39th weeks of pregnancy	196/1183	SHS	No	Self-administered questionnaire between the 5th-39th week of pregnancy	AD	AD (Japanese version CES-D scores>=16) measured 5th-39th week of pregnancy	Age, gestation, region of residence, number of children, family structure, household income, education, job type, history of depression, and family history of depression	Logistic regression	Current SHS exposure at home was associated with higher odds of depressive symptoms during pregnancy (OR=1.51, 95%CI: 1.00, 2.30). No association between current SHS exposure at work and depressive symptoms during pregnancy (OR=1.75, 95% CI: 1.00, 3.01). No association between former SHS exposure at home (OR=1.18, 95%CI: 0.79,1.78) or at work (OR=1.05, 95%CI: 0.74, 1.50) with depressive symptoms …	Smoking and secondhand smoke exposure and prevalence of depressive symptoms during pregnancy in Japan: baseline data from the Kyushu Okinawa Maternal and Child Health Study	Background: Epidemiological evidence on the relationship between smoking and secondhand smoke (SHS) exposure and depressive symptoms during pregnancy has been limited. The present cross-sectional study examined this issue in Japan.Methods: Between April 2007 and March 2008, 1757 pregnant women who lived in one of seven prefectures on Kyushu Island in southern Japan or in Okinawa Prefecture, an is…	2017	TOBACCO INDUCED DISEASES	WOS:000406971600002	10.1186/s12971-017-0139-6	#496
Environmental tobacco smoke	During pregnancy	Depression	During pregnancy and postpartum	Mbah 2013	Cohort	November 2009-July 2011	Florida, USA	Pregnant women between the ages of 18 and 44 recruited from Tampa General Hospital Genesis Clinic	NA/236	Environmental tobacco smoke	No	Questionnaire and salivary cotinine analysis using the NicAlertTM test during V1 (<20 weeks of gestation) and V2 (28–32 weeks of gestation); passive smokers cotinine=10–30 ng/mL	PND	PND (EPDS scores) at weeks 2, 4, and 6 postpartum (determined by latent variable modeling)	Marital status, smoking during pregnancy, race/ethnicity and obesity status	Latent variable modeling	Passive smokers demonstrated an increased risk for depressive symptoms with the greatest risk exhibited by items 8 and 9 of the questionnaire (feeling sad or miserable and feeling unhappy and crying, respectively).	Exposure to environmental tobacco smoke and risk of antenatal depression: application of latent variable modeling	This study sought to determine the impact of passive smoking on the risk for depressive symptoms during pregnancy. In this prospective study, 236 pregnant women were recruited at less than 20 weeks of gestation from a university-affiliated obstetric clinic from November 2009 through July 2011. Tobacco use/exposure was measured using questionnaire and confirmed by salivary cotinine analysis. The E…	2013	ARCHIVES OF WOMENS MENTAL HEALTH	WOS:000322114700004	10.1007/s00737-013-0347-x	#137
Environmental tobacco smoke	During pregnancy and postpartum	Depression	During pregnancy	Alibekova 2015	Cohort	July 2011-May 2014	Taipei, China	Pregnant women, ≤16 gestational weeks, planned to carry the baby to term, provided informed consent, and their spouse or partner (father) was available and also willing to participate	NA/533	Paternal smoking	No	Paternal smoking gathered 5 times from early pregnancy to 6 months postpartum; 3 groups: nonsmoking, smoking but not in the mother’s presence, and smoking in the mother’s presence	AD and antenatal anxiety	AD (EPDS total scores) and anxiety (STAI total scores) measured 5 times T1 (early pregnancy) - T5 (6 months postpartum)	Age, marital status, education level, employment status, family monthly income, parity, other secondhand smoke exposure, marital adjustment, parental stress, history of depression, the couple’s depression status, and paternal alcohol use for the “perinatal period” and “during pregnancy” model	Generalized estimating equation (GEE) analysis	Paternal smoking in the mother’s presence increased maternal disturbances, especially for depression during pregnancy (β=1.2, 95%CI:0.1, 2.3) and anxiety during the postpartum period (β=3.4, 95%CI:0.6, 6.3). Paternal smoking, but not in the mother's presence, revealed null effects on maternal emotional disturbances.	Effects of smoking on perinatal depression and anxiety in mothers and fathers: A prospective cohort study	INTRODUCTION: Considerable concern persists on tobacco use during perinatal periods. No study has simultaneously investigated the longitudinal association of paternal smoking with maternal and paternal depressive and anxiety symptoms during perinatal periods.METHODS: In this prospective study, 533 couples (pregnant women and their husbands) completed 5 self-report instruments from early pregnancy…	2015	Journal of Affective Disorders	pub.1040757719	10.1016/j.jad.2015.12.027	#4785
Environmental tobacco smoke	Postpartum	Depression	Postpartum	Wang 2018	Cross-sectional	February, May, August, and November 2014	Shandong Province, China	Pregnant women from Liaocheng People’s Hospital, Qilu Hospital, Qingdao Hiser Medical Group, and Liaocheng No.4 People’s Hospital	173/973	THS	No	THS via questionnaire at 2–8 weeks postpartum; THS exposed: 1-4 days/week or 5-7 days/week	PPD	EPDS at 2-8 weeks postpartum (cut-off not specified)	Age, highest education, smoking status, parity, delivery mode, caregiver of puerperal women, and feeding pattern	Student t-tests, Chi-squared tests, logistic regression	Pregnant women exposed to more THS had higher odds of developing PPD, compared with those unexposed to THS (OR=1.46, 95%CI: 1.01, 2.35 for 1–4 days/week, and OR=1.51, 95% CI: 1.02, 2.46 for 5–7 days/week).	Exposure to third-hand smoke during pregnancy may increase the risk of postpartum depression in China	INTRODUCTION Our aim was to investigate the association between third-hand smoke exposure (THS) during pregnancy and postpartum depression (PPD) among Chinese women.METHODS A total of 973 participants that completed the questionnaire and reviews were included in this cross-sectional study. The THS exposure was assessed based on a questionnaire with key questions from the Global Adult Tobacco Surv…	2018	TOBACCO INDUCED DISEASES	WOS:000432690600006	10.18332/tid/87141	#264
Environmental tobacco smoke	Postpartum	Depression	Postpartum	Song 2019	Cohort	2010-2012	Tianjin, China	Pregnant women registered with a primary care hospital	747/8842	Passive smoking	No	Passive smoking before and during pregnancy via questionnaires from the 1st antenatal care visit to postpartum	PPD	PPD (Chinese version EPDS score>=10) at a median of three (IQR:1–4) weeks postpartum	Maternal age group, pre-pregnancy BMI group, gestational age at registration, education attainment, habitual drinker during pregnancy, habitual drinker before pregnancy, habitual smoker before pregnancy threatened abortion, GDM and infant breeding	Logistic regression	Women passively exposed to smoke before and during pregnancy had higher odds of PPD (before pregnancy: OR=1.24, 95%CI: 1.03, 1.50; during pregnancy: OR=1.43, 95%CI: 1.16, 1.77).	Passive smoking and postpartum depression among Chinese women: A prospective cohort study in Tianjin, China	Smoking has been associated with depression in the general population. Whether passive smoking is also associated with postpartum depression (PPD) is uncertain. From 2010 to 2012, we recruited 8,842 pregnant women in Tianjin, China. The mainland Chinese version of the Edinburgh Postnatal Depression Scale was used to evaluate postpartum depressive symptoms after birth, with a score of >9 defining …	2019	WOMEN & HEALTH	WOS:000461633700005	10.1080/03630242.2018.1478365	#260
Environmental tobacco smoke	Postpartum	Depression	Postpartum	Khan 2015	Cohort	2004–2008	North Carolina, USA	Women who participated and responded to the outcome variable (PPD) question in the North Carolina Pregnancy Risk Assessment and Monitoring System (PRAMS) survey. *To limit selection bias, PRAMS uses weighted samples or adjustment factors for non-responders.	1239/6884 (prevalence of PPDS=16.5%, weighted percent)	Residential SHS	No	Residential SHS via self-report questionnaires at 2–6 months postpartum; women who replied ‘one’ or ‘two or more smokers’ lived in your home during your most recent pregnancy were considered exposed	PPDS	Self-report two-item questionnaire at 2–6 months postpartum: ‘Since your new baby was born, how often have you felt down, depressed, or hopeless?’ and ‘…how often have you had little interest or little pleasure in doing things?’, ‘always’ or ‘often’ for either or both questions were categorized as positive for PPDS	Maternal race/ethnicity, income, receipt of Medicaid, physical activity during pregnancy, pregnancy-induced hypertension and entry into prenatal care	Univariable and multivariable logistic regression	There is an association between SHS and PPDS (OR=1.49, 95% CI: 1.23, 1.80).	Prenatal exposure to secondhand smoke may increase the risk of postpartum depressive symptoms	Background The harmful effects of smoking during pregnancy on occurrence of postpartum depressive symptoms (PPDS) have been well studied, but there is little research on the association of secondhand smoke (SHS) exposure during pregnancy with PPDS. This study aimed to explore the relationship between prenatal exposure to SHS during pregnancy and PPDS.Methods The authors analyzed data from 6884 wo…	2015	JOURNAL OF PUBLIC HEALTH	WOS:000361316900006	10.1093/pubmed/fdv083	#470
Environmental tobacco smoke	Postpartum	Depression	Postpartum	Alhammadi 2023	Cross-Sectional	January-March 2022	Saudi Arabia	Women who gave birth in the last 6 weeks in in Saudi Arabia recruited from online questionnaire	Moderate PPD: 70/354; Major PPD: 129/354	Passive smoking	No	Passive smoking via self-report retrospective questionnaire within 6 weeks postpartum	PPD	Serious PPD (English and Arabic EPDS scores >=13) and moderate PPD (English and Arabic EPDS scores >=10) within 6 weeks postpartum	NA	Chi-square test and Mann-Whitney U test	The association between PPD and passive smoking was insignificant.	The Effect of Delivery Mode, ABO Blood Type, and Passive Smoking on Postpartum Depression: A Cross-Sectional Study in Saudi Arabia	BackgroundPostpartum depression (PPD) is a form of depression that can occur after childbirth and is characterized by feelings of sadness. It is a common psychological problem that affects women and children. This study aimed to assess the association between PPD and risk factors, such as delivery mode, ABO blood group, and passive smoking in Saudi Arabia.MethodsPPD was assessed in this cross-sec…	2023	CUREUS JOURNAL OF MEDICAL SCIENCE	WOS:000999424900014	10.7759/cureus.38466	#252
Environmental tobacco smoke	Preconception and during pregnancy	Depression	During pregnancy	Huang 2017	Cross-sectional	July 2015-November 2015	Shenzhen, China	Pregnant women at ≥ 28 weeks' gestation attending hospitals for routine prenatal testing	Binary outcome CES-D>=16: 228/2176; >=24: 44/2176. Categorized outcome CES-D 16-23: 184/2176; >=24: 44/2176	SHS	No	Frequency of SHS exposure (days/week) in homes and workplaces during late pregnancy	AD	Probable depressive symptoms (Chinese version CES-D scores >=16) and severe depressive symptoms (Chinese version CES-D scores >=24) at >=28 weeks gestations	Age, employment, education, per capita family monthly income, history of abnormal pregnanct, number of gestational diseases, social support from friends, negataive life events in the last month	Univariate and multivariate logistic regressions	Compared with no exposure, SHS exposure was associated with a higher risk of severe depressive symptoms (OR=2.17, 95%CI: 1.10, 4.31), but not associated with probable depressive symptoms (OR=1.05, 95%CI: 0.77, 1.43).	The association between second-hand smoke exposure and depressive symptoms among pregnant women	Tobacco smoking and depression are strongly associated, but the possible association between second-hand smoke (SHS) exposure and depression is unclear. This study aimed to examine the possible relation between SHS exposure and depressive symptoms among pregnant women. A cross-sectional survey was conducted in Shenzhen, China, using a multistage sampling method. The univariable and multivariable …	2017	PSYCHIATRY RESEARCH	WOS:000412787700074	10.1016/j.psychres.2017.06.084	#262
Environmental tobacco smoke	Preconception or during pregnancy or postpartum	Depression	During pregnancy and postpartum	Yang 2022	Cross-sectional	February 2019-October 2019	Beijing, Xinjiang, Liaoning, Guangdong, Qinghai, Hubei, Jiangsu and Sichuan, China	Recruited from eight tertiary hospitals located in eight municipalities or provinces in China, Patients who were undergoing treatment in the participating hospitals during the study period were invited to take part in this study	NA/992	SHS	No	Frequency of SHS exposure (>=15min/day) in the last 12 months and location of SHS; 1–3 days/week, and 4–7 days/week were secondhand smokers	PND	Chinese version EPDS total scores in the past week during pregnancy or the postnatal period (i.e., 1 week postpartum)	NA	Univariate analyses (Mann-Whitney U test)	There were no significant differences in postnatal depressive symptoms or QOL domains between women who were exposed to SHS and non-exposed peers (p>0.05).	Secondhand smoking exposure and quality of life among pregnant and postnatal women: a network approach	Objective This study examined the prevalence of exposure to secondhand smoke, its correlates and its association with quality of life (QOL) among pregnant and postnatal Chinese women.Design This was a multicentre, cross sectional study.Setting Participants were consecutively recruited from eight tertiary hospitals located in eight municipalities or provinces in China.Participants A total of 1140 …	2022	BMJ OPEN	WOS:000859769800036	10.1136/bmjopen-2021-060635	#356
Environmental tobacco smoke	Postpartum	Depression and anxiety	Postpartum	Shang 2023	Cross-sectional	2020-2022	Changfeng County Maternal and Child Health Family Planning Center and Shuangfeng Hospital, Hefei, Anhui Province, China	Postpartum women who (1) were ≥18 years old, (2) could complete the questionnaire independently, and (3) were within 42 days postpartum.	Depression: 362/2447; Anxiety: 523/2447; Depression and anxiety: 270/2447	Passive smoking	No	Passive smoking during pregnancy via self-reported questionnaire within 42 days postpartum. Passive smoking is defined as exposure to smoke at least 1 day/week for over 15 minutes	PPD and anxiety	PPD (EPDS score>=9) and Anxiety (GAD-7 score>=5) at 42-day postpartum	Depression: urban or rural residence, annual household income, alcohol consumption during pregnancy, smoking during pregnancy, passive smoking during pregnancy, pregnancy intention, assisted conception, and history of mental illness. Anxiety: age, urban or rural residence, education level, alcohol consumption during pregnancy, smoking during pregnancy, passive smoking during pregnancy, pregnancy …	Multivariate logistic regression, additive model used for interaction analysis	Maternal passive smoking during pregnancy was positively associated with the risk of PPD (OR=1.56, 95%CI: 2.00, 5.71), anxiety (OR=1. 71, 95%CI: 1.24, 2.37) and depression and anxiety comorbidities (OR=1.52, 95%CI: 1.02, 2. 28), and the higher the frequency of exposure to passive smoking, the higher risk of depression, anxiety, and depressive and anxiety comorbidities.	[Combined effect of active smoking history and passive smoking during pregnancy on postpartum depression and anxiety].	OBJECTIVE: To explore the independent and combined effects of smoking and passive smoking during pregnancy on maternal depression, anxiety and depressive anxiety comorbidities.METHODS: From August 2020 to February 2022, women who underwent 42-day postpartum examination in Changfeng Women's Center and Shuangfeng Hospital of Hefei were recruited. Their depression and anxiety symptoms were assessed …	2023	Wei sheng yan jiu = Journal of hygiene research	pub.1164769122	10.19813/j.cnki.weishengyanjiu.2023.05.008	#5570
Environmental tobacco smoke	During pregnancy	Depression, anxiety, suicidal ideation	During pregnancy and postpartum	Weng 2016	Cross-sectional	July 2011-June 2014	Taipei, China	Pregnant women and women within 1 month postpartum who had received outpatient service at one of the five hospitals hospitals in Taipei City	3867 (0.85–4.03% suicidal ideation, 13.68-16.67% depression, 0.23%-7% anxiety)	SHS	No	Questionnaire (high or low SHS exposure) during pregnancy	Suicidal ideation, PND, and anxiety	PND (EPDS score>13), anxiety (STAI score >60), and suicidal ideation (EPDS question 10) from 1st-3rd trimesters and 1 month postpartum	Perinatal period, marital status, monthly income, employment status, educational level, planned pregnancy, history of depression, and sleeping problems	Logistic regression	Women exposed to secondhand smoke independently exhibited higher risks for suicidal ideation during the second trimester (OR=7.63, 95%CI: 3.25, 17.93) and third trimester (OR=4.03, 95%CI: 1.76, 9.23). Women exposed to secondhand smoke had an increased risk of depression, especially those aged 26–35 years (OR=1.71, 95%CI: 1.27, 2.29).	Effects of tobacco exposure on perinatal suicidal ideation, depression, and anxiety	Background: Previous studies have stressed the importance of tobacco exposure for the mood disorders of depression and anxiety. Although a few studies have focused on perinatal women, none have specifically considered the effects of smoking and secondhand smoke exposure on perinatal suicidal ideation. Thus, this study aimed to investigate the relationships of smoking/secondhand smoke exposure sta…	2016	BMC PUBLIC HEALTH	WOS:000380230000011	10.1186/s12889-016-3254-z	#189
Environmental tobacco smoke	During pregnancy	Distress (depression, anxiety, stress, and sleep)	During pregnancy	Peng 2021	Cohort	SC cohort: May 2017-September 2018 ART cohort: May 2017-October 2020	Anhui Procince, China	Both: non-smoking, from the longitudinal study of Anhui Provincial Birth Cohort study, which is a sub-study of Chinese National Birth Cohort SC cohort: Pregnant women who visited the Maternal and Child Health Care Center in Ma’anshan City ART cohort: infertile couples who were physically ft for in vitro fertilization or intracytoplasmic sperm injection treatment indications at the Reproductive Ce…	SC: NA/1467 ART: NA/863	SHS	No	At 1st trimester: were asked if they were exposed to SHS at home or workplace in the past year; at 2nd and 3rd trimesters: were asked if they were exposed to SHS at home or workplace from the last visit; "rarely" = non-SHS exposure; "few times per month", "few times per week", and "almost every day" = SHS exposure	Psychiatric distress (depression, anxiety, stress, and sleep)	Antenatal psychiatric distress: Depression symptoms (CES-D total scores), anxiety (SAS total scores), stress (PSS total scores), and poor sleep quality (PSQI total scores) during pregnancy	Age, pre-pregnant BMI, gestational diabetes mellitus, gestational hypertension, exercise frequency, type of labor, annual household income, and education level	Multivariable linear regression	In SC women, SHS was associated with depression and anxiety symptoms in the 3rd trimester (Depression β=0.90, 95%CI: 0.07, 1.73; Anxiety β=1.21, 95%CI: 0.39, 2.04), and stress symptoms in both the 2nd and 3rd trimesters (β=0.85, 95%CI: 0.20, 1.49 in the 2nd trimester and β=0.69, 95% CI: 0.07, 1.32 in the 3rd trimester). In ART women, SHS was associated with depression and stress symptoms in the 1…	The Association Between Second-hand Smoke Exposure and Psychiatric Distress Among Naturally Pregnant Women and Pregnant Women After Assisted Reproductive Technology Treatment: a Birth Cohort Study.	Second-hand smoke (SHS) has been shown to be associated with psychiatric distress in pregnant women spontaneously conceived (SC), but this has never been investigated in pregnant women with assisted reproductive technology (ART) treatment. This study aimed to investigate and compare the associations of SHS with psychiatric distress among SC and ART pregnant women. Participants (1467 SC and 857 AR…	2021	Reprod Sci		10.1007/s43032-021-00602-6	#12183
Other	During pregnancy	Depression	During pregnancy	Aker 2022	Cohort	December 30, 2006-December 29, 2016	Northeastern British Columbia, Canada	Women who gave birth to singletons at Fort St John hospital	AD: 656/6278; Antenatal anxiety: 505/6278	Unconventional natural gas	No	Density and proximity of UNG well to the postal code centroid of the residential address at delivery was calculated using inverse distance weighting (IDW), and categorized by quartiles (2.5, 5, 10, 50 km buffer zones) during pregnancy	Depression and anxiety (prior to or during pregnancy)	Diagnosis obtained from the British Columbia Perinatal Data Registry	Maternal age, smoking status, and parity	Logistic regression	The second and third quartiles of the 10 km IDW were associated with greater odds of depression (Q2: OR=1.30, 95%CI: 1.03, 1.64; Q3: OR=1.35, 95% CI: 1.07, 1.70) compared to the first quartile, but not the fourth. Using the 5 km IDW, there is a suggestive positive association with depression in the second and third quartile (Q2: OR=1.21, 95%CI: 0.96, 1.53; Q3: OR=1.24, 95%CI: 0.98, 1.57) compared…	Proximity and density of unconventional natural gas wells and mental illness and substance use among pregnant individuals: An exploratory study in Canada	BACKGROUND: Hydraulic fracturing (fracking) is a method used to extract unconventional natural gas (UNG). Living near UNG operations has been associated with various health outcomes, but few have explored the association between UNG and mental health and substance use. Our objective was to evaluate the association between metrics of residential UNG well density/proximity and mental illness and su…	2022	International Journal of Hygiene and Environmental Health	pub.1146449718	10.1016/j.ijheh.2022.113962	#7767
